# Supplementary material for: Causal linkage between adult height and kidney function: An integrated population-scale observational analysis and Mendelian randomization study
Source: PLoS One. 2021 Jul 29;16(7):e0254649. doi: 10.1371/journal.pone.0254649 (PMC8321232; doi:10.1371/journal.pone.0254649)
Supplement: S3 Table — (XLSX) [file pone.0254649.s007.xlsx]

## Sheet: height_egfr_overlap_ukb
S4 Table. Summary statistics of the genetic instrument for height and CKD (UK Biobank) based on serum cystatin C values.
SNP	effect allele	other allele	beta.height	beta.CKD	eaf.height	eaf.CKD	se.CKD	pval.CKD	se.height	pval.height	palindromic	ambiguous	mr_keep
rs1004202	C	G	-0.018	0.00765523	0.614	0.615866	0.0124502	0.538637	0.003	4.6e-09	TRUE	FALSE	TRUE
rs10048625	T	C	0.023	-0.00622735	0.168	0.169739	0.0162121	0.700875	0.004	1.1e-08	FALSE	FALSE	TRUE
rs10059761	A	G	-0.019	0.0371031	0.26	0.261742	0.0136485	0.00655611	0.003	4.4e-09	FALSE	FALSE	TRUE
rs1007358	A	G	-0.02	0.000182017	0.772	0.787173	0.0147266	0.990149	0.004	1.8e-08	FALSE	FALSE	TRUE
rs10083886	T	C	0.02	0.0146423	0.269	0.249936	0.0139668	0.294616	0.003	3.4e-09	FALSE	FALSE	TRUE
rs10119624	A	G	0.026	0.018221	0.68	0.670275	0.0129161	0.158326	0.003	1.2e-16	FALSE	FALSE	TRUE
rs10131337	T	C	0.027	0.0220746	0.223	0.244857	0.0140442	0.115961	0.004	5.6e-13	FALSE	FALSE	TRUE
rs10140101	T	C	0.017	0.0280431	0.451	0.451129	0.0121104	0.0205676	0.003	8e-09	FALSE	FALSE	TRUE
rs1014987	C	G	-0.02	0.0179491	0.735	0.753255	0.0141073	0.203268	0.004	2.6e-08	TRUE	FALSE	TRUE
rs10152591	A	C	0.044	0.0252296	0.901	0.895618	0.019875	0.204296	0.005	3.7e-17	FALSE	FALSE	TRUE
rs10152739	A	T	-0.023	-0.0136958	0.754	0.757258	0.0140457	0.329493	0.003	3.1e-11	TRUE	FALSE	TRUE
rs10283100	A	G	-0.054	0.012936	0.032	0.055765	0.0262372	0.622058	0.009	2.5e-10	FALSE	FALSE	TRUE
rs1036477	A	G	0.032	-0.01093	0.897	0.899316	0.0200081	0.584997	0.005	2.8e-11	FALSE	FALSE	TRUE
rs1036821	A	G	-0.047	-0.0156315	0.297	0.30518	0.0131932	0.236087	0.004	2.8e-38	FALSE	FALSE	TRUE
rs10401193	A	G	0.023	-0.043366	0.814	0.818771	0.0154736	0.00507318	0.004	2.2e-09	FALSE	FALSE	TRUE
rs1040941	A	G	0.017	-0.00687256	0.401	0.402494	0.012332	0.577349	0.003	1.8e-08	FALSE	FALSE	TRUE
rs10460566	A	G	-0.024	-0.00632992	0.762	0.749141	0.0139273	0.649564	0.004	3.5e-09	FALSE	FALSE	TRUE
rs1047014	T	C	-0.033	-0.0129261	0.744	0.752276	0.0139975	0.355927	0.004	7.5e-20	FALSE	FALSE	TRUE
rs10492364	T	C	0.022	-0.0107203	0.284	0.243744	0.0140778	0.446377	0.004	1.4e-09	FALSE	FALSE	TRUE
rs10495098	T	G	0.021	0.0293258	0.411	0.413419	0.0122609	0.0167812	0.003	3.6e-11	FALSE	FALSE	TRUE
rs1053996	T	C	-0.021	-0.0296171	0.579	0.591532	0.0122477	0.0155869	0.003	1.3e-09	FALSE	FALSE	TRUE
rs1055144	T	C	0.022	-0.00950907	0.186	0.193025	0.0153512	0.535628	0.004	1.8e-09	FALSE	FALSE	TRUE
rs10744956	A	G	-0.021	0.0105145	0.215	0.210675	0.0147592	0.47627	0.004	5.2e-09	FALSE	FALSE	TRUE
rs1074683	C	G	0.047	0.0325914	0.755	0.737985	0.0138559	0.0186659	0.003	2.4e-42	TRUE	FALSE	TRUE
rs10748128	T	G	0.038	0.0174076	0.317	0.344847	0.0126866	0.169917	0.003	4.6e-29	FALSE	FALSE	TRUE
rs10759774	A	G	0.019	-0.00716428	0.645	0.630319	0.0125283	0.567547	0.003	5.4e-09	FALSE	FALSE	TRUE
rs10766065	T	C	-0.019	0.00402911	0.718	0.717371	0.0134167	0.763958	0.003	8.7e-09	FALSE	FALSE	TRUE
rs10767838	A	G	0.025	-0.0284028	0.735	0.736744	0.0136415	0.0373469	0.003	1.8e-14	FALSE	FALSE	TRUE
rs10770705	A	C	0.03	-0.00948989	0.327	0.341027	0.012758	0.456989	0.003	4.8e-22	FALSE	FALSE	TRUE
rs10779751	A	G	0.02	0.0149182	0.291	0.268239	0.0136023	0.272825	0.003	5.8e-10	FALSE	FALSE	TRUE
rs10780910	A	T	-0.028	0.00477438	0.584	0.587439	0.0123059	0.698037	0.003	6.2e-21	TRUE	FALSE	TRUE
rs10790381	A	G	0.027	0.00163233	0.836	0.83598	0.0162825	0.92014	0.004	1.2e-12	FALSE	FALSE	TRUE
rs10794175	T	G	0.021	0.0151644	0.434	0.415459	0.0122375	0.215275	0.003	4e-12	FALSE	FALSE	TRUE
rs10817960	A	G	0.026	-0.0147492	0.174	0.166985	0.016703	0.377219	0.005	5.7e-09	FALSE	FALSE	TRUE
rs10820814	A	C	-0.027	-0.0150588	0.093	0.101646	0.0200963	0.45366	0.005	4.3e-08	FALSE	FALSE	TRUE
rs10843390	T	C	0.025	0.0375751	0.291	0.275336	0.0134423	0.00518663	0.003	4.8e-15	FALSE	FALSE	TRUE
rs10859567	T	G	0.041	0.0158723	0.563	0.546484	0.0121814	0.192567	0.003	1.9e-44	FALSE	FALSE	TRUE
rs10863936	A	G	-0.021	-0.000769704	0.518	0.523656	0.0120811	0.949386	0.003	9e-13	FALSE	FALSE	TRUE
rs10877030	T	G	0.023	0.00151615	0.679	0.668578	0.012919	0.906587	0.003	2.8e-13	FALSE	FALSE	TRUE
rs10880969	T	C	-0.023	0.00151885	0.281	0.297303	0.0131892	0.908046	0.003	1.1e-12	FALSE	FALSE	TRUE
rs10883563	A	C	0.023	-0.0104749	0.552	0.547455	0.0121111	0.387286	0.003	3.2e-15	FALSE	FALSE	TRUE
rs10948222	T	C	-0.032	0.00843447	0.337	0.598746	0.0122961	0.49274	0.003	8.7e-22	FALSE	FALSE	TRUE
rs10958476	T	C	-0.043	-0.0221332	0.833	0.787927	0.0146675	0.13131	0.004	6.2e-29	FALSE	FALSE	TRUE
rs10962832	A	T	0.025	-0.00815664	0.853	0.839076	0.0163412	0.617875	0.004	1.3e-08	TRUE	FALSE	TRUE
rs10972628	A	G	-0.02	-0.00172849	0.262	0.266766	0.0138277	0.900502	0.003	1.2e-08	FALSE	FALSE	TRUE
rs10990303	T	C	0.032	0.00968297	0.208	0.229588	0.0146076	0.507393	0.004	1.4e-19	FALSE	FALSE	TRUE
rs10995319	T	C	0.019	0.00505576	0.774	0.765187	0.0142819	0.723356	0.003	2.3e-08	FALSE	FALSE	TRUE
rs10997979	A	G	-0.018	0.0474523	0.511	0.503676	0.0120834	8.6e-05	0.003	3.5e-10	FALSE	FALSE	TRUE
rs11047239	C	G	-0.022	-0.0115827	0.698	0.688967	0.0130107	0.373217	0.003	4.1e-12	TRUE	FALSE	TRUE
rs11049611	T	C	-0.037	-0.00970494	0.302	0.310327	0.0130674	0.457671	0.003	6.3e-30	FALSE	FALSE	TRUE
rs11057552	A	T	0.023	0.0274011	0.17	0.171517	0.015932	0.0854278	0.004	6e-09	TRUE	FALSE	TRUE
rs11090631	T	C	0.022	0.00114934	0.197	0.196341	0.0151459	0.939416	0.004	1.5e-08	FALSE	FALSE	TRUE
rs11100790	T	C	-0.021	0.0401118	0.811	0.797882	0.0151944	0.0082922	0.004	9.1e-09	FALSE	FALSE	TRUE
rs11107062	T	C	0.027	-0.00525478	0.197	0.203896	0.0151207	0.728196	0.004	7.8e-11	FALSE	FALSE	TRUE
rs1113765	A	G	-0.025	-0.020762	0.18	0.174138	0.0160679	0.196303	0.004	1.1e-10	FALSE	FALSE	TRUE
rs11144688	A	G	-0.064	-0.0153969	0.125	0.119067	0.0187272	0.410976	0.006	5.9e-24	FALSE	FALSE	TRUE
rs11152213	A	C	-0.025	-0.04259	0.765	0.762512	0.0140343	0.00240666	0.004	9.2e-13	FALSE	FALSE	TRUE
rs11156098	T	C	0.029	0.00859297	0.115	0.104313	0.0199106	0.666149	0.005	5.4e-10	FALSE	FALSE	TRUE
rs11175992	A	T	-0.028	-0.040696	0.25	0.254463	0.0148482	0.00612927	0.004	8.4e-12	TRUE	FALSE	TRUE
rs11198820	C	G	0.027	0.0244584	0.105	0.104286	0.0197101	0.214729	0.005	1.2e-08	TRUE	FALSE	TRUE
rs11221442	C	G	-0.027	0.00229736	0.23	0.251906	0.0139285	0.869181	0.004	3e-14	TRUE	FALSE	TRUE
rs11236294	T	G	0.018	-0.00600198	0.286	0.285718	0.013372	0.653551	0.003	4.5e-08	FALSE	FALSE	TRUE
rs11244750	T	C	0.018	-0.0242845	0.329	0.331354	0.0129492	0.0607427	0.003	3.1e-08	FALSE	FALSE	TRUE
rs11245515	T	C	0.017	-0.0230229	0.566	0.570857	0.0122694	0.0606041	0.003	1.7e-08	FALSE	FALSE	TRUE
rs1155939	A	C	0.042	-0.0238307	0.499	0.491341	0.0120713	0.0483612	0.003	1.3e-47	FALSE	FALSE	TRUE
rs11599750	T	C	-0.022	-0.00329843	0.401	0.41019	0.012237	0.787482	0.003	4.7e-13	FALSE	FALSE	TRUE
rs11612228	T	C	0.02	-0.00465582	0.39	0.339102	0.0128231	0.716573	0.003	3.7e-10	FALSE	FALSE	TRUE
rs11616067	A	G	0.02	0.024388	0.774	0.767979	0.0143542	0.0893109	0.004	1e-08	FALSE	FALSE	TRUE
rs11616380	T	G	0.02	-0.00996852	0.283	0.288408	0.013423	0.4577	0.003	1.2e-09	FALSE	FALSE	TRUE
rs11618507	T	G	0.023	0.0159127	0.218	0.229207	0.0143484	0.267454	0.004	1.8e-10	FALSE	FALSE	TRUE
rs11624136	A	G	0.017	0.00239286	0.51	0.517573	0.0120813	0.842975	0.003	3.3e-09	FALSE	FALSE	TRUE
rs11633371	T	G	0.024	-0.0110973	0.478	0.477219	0.0120486	0.357039	0.003	2.1e-15	FALSE	FALSE	TRUE
rs11634405	A	G	0.019	-0.0180255	0.367	0.360386	0.0126523	0.154251	0.003	1.3e-09	FALSE	FALSE	TRUE
rs11640018	T	C	-0.019	0.0210326	0.635	0.624962	0.0124995	0.0924438	0.003	2.1e-09	FALSE	FALSE	TRUE
rs11642612	A	C	-0.017	-0.0385859	0.603	0.597878	0.0122575	0.00164483	0.003	3.2e-08	FALSE	FALSE	TRUE
rs11648796	A	G	-0.034	-0.0355119	0.78	0.769711	0.0149	0.0171499	0.004	7.7e-19	FALSE	FALSE	TRUE
rs11659752	T	G	0.025	0.0188506	0.719	0.686768	0.0130486	0.148559	0.003	2.1e-13	FALSE	FALSE	TRUE
rs11661645	A	G	0.019	0.0169751	0.302	0.298295	0.0131978	0.198474	0.003	2.9e-09	FALSE	FALSE	TRUE
rs11677466	A	T	-0.045	-0.0358593	0.913	0.907026	0.0205808	0.0814146	0.007	1.7e-11	TRUE	FALSE	TRUE
rs11683207	T	C	0.024	-0.0348747	0.824	0.824103	0.0165522	0.0351017	0.004	5.7e-09	FALSE	FALSE	TRUE
rs11684404	T	C	-0.032	-0.0361969	0.659	0.658704	0.0126711	0.00428006	0.003	2.3e-25	FALSE	FALSE	TRUE
rs11687941	C	G	0.025	0.0213891	0.759	0.770137	0.0144016	0.137488	0.003	4e-13	TRUE	FALSE	TRUE
rs11708412	A	G	0.021	-0.00908212	0.271	0.266159	0.0138265	0.511286	0.004	4.3e-09	FALSE	FALSE	TRUE
rs11714558	T	C	0.11	0.0324354	0.989	0.979328	0.0437396	0.45835	0.019	8.1e-09	FALSE	FALSE	TRUE
rs1171615	T	C	-0.022	-0.0140804	0.87	0.768753	0.0142786	0.324151	0.004	4.5e-09	FALSE	FALSE	TRUE
rs11722554	A	G	-0.059	-0.00884298	0.015	0.0371243	0.0319822	0.782175	0.01	2.1e-09	FALSE	FALSE	TRUE
rs11731978	A	G	0.024	-0.00529595	0.864	0.852487	0.017009	0.755416	0.004	4.6e-08	FALSE	FALSE	TRUE
rs11745439	A	G	-0.022	0.0122151	0.271	0.278655	0.0134957	0.365432	0.003	7.9e-12	FALSE	FALSE	TRUE
rs11750568	A	G	0.019	-0.0121728	0.332	0.334757	0.0128151	0.342176	0.003	4.2e-10	FALSE	FALSE	TRUE
rs11779459	T	C	0.018	-0.00429019	0.356	0.353358	0.0127016	0.735523	0.003	3.4e-08	FALSE	FALSE	TRUE
rs11783655	A	T	-0.019	0.0147605	0.387	0.400076	0.0123226	0.230951	0.003	5.4e-10	TRUE	FALSE	TRUE
rs11799609	T	G	0.026	0.0175452	0.152	0.160375	0.0164168	0.285167	0.004	7e-10	FALSE	FALSE	TRUE
rs11835818	T	C	-0.017	0.0400733	0.516	0.520844	0.0121087	0.000934635	0.003	4.3e-09	FALSE	FALSE	TRUE
rs11855014	A	G	-0.022	-0.0117295	0.301	0.314271	0.0130667	0.369383	0.003	1.4e-10	FALSE	FALSE	TRUE
rs11861084	A	C	0.019	-0.00295035	0.402	0.386428	0.0124555	0.812776	0.003	9.6e-09	FALSE	FALSE	TRUE
rs11867479	T	C	0.025	0.0260186	0.356	0.358619	0.0125557	0.0382549	0.003	2e-15	FALSE	FALSE	TRUE
rs11867943	A	T	-0.027	0.00887224	0.875	0.887259	0.0192801	0.645374	0.005	1.5e-08	TRUE	FALSE	TRUE
rs11880124	A	G	0.041	0.0132919	0.917	0.915831	0.0218748	0.543432	0.005	4e-14	FALSE	FALSE	TRUE
rs11880992	A	G	0.032	0.0215071	0.418	0.407425	0.0122599	0.0793653	0.003	1.1e-26	FALSE	FALSE	TRUE
rs1190545	C	G	0.024	0.0107354	0.742	0.736697	0.0137601	0.435266	0.003	2.4e-13	TRUE	FALSE	TRUE
rs11950938	C	G	-0.052	-0.00013999	0.972	0.977056	0.0410635	0.997264	0.009	1.6e-08	TRUE	FALSE	TRUE
rs1199734	T	G	-0.021	0.0199987	0.182	0.172456	0.0159241	0.209178	0.004	4e-08	FALSE	FALSE	TRUE
rs12055154	A	G	0.065	-0.102241	0.974	0.973871	0.0363562	0.0049213	0.01	7.8e-11	FALSE	FALSE	TRUE
rs12119525	A	T	0.02	0.00700541	0.346	0.355214	0.0125957	0.578112	0.003	9.3e-11	TRUE	FALSE	TRUE
rs12120956	A	G	-0.025	0.0163063	0.215	0.203529	0.0148874	0.273397	0.004	9.9e-13	FALSE	FALSE	TRUE
rs12125882	A	T	-0.025	-0.00798801	0.561	0.578916	0.0122537	0.514562	0.004	2.6e-12	TRUE	TRUE	FALSE
rs12137162	A	C	0.019	0.000239971	0.274	0.272452	0.0135437	0.985807	0.003	4.9e-09	FALSE	FALSE	TRUE
rs12144094	C	G	0.023	0.0378639	0.845	0.850106	0.0171795	0.0275247	0.004	3.7e-08	TRUE	FALSE	TRUE
rs12153391	A	C	-0.024	-0.00670543	0.244	0.245991	0.014005	0.632106	0.004	1e-10	FALSE	FALSE	TRUE
rs12186664	A	T	-0.021	-0.00193812	0.681	0.685799	0.0130347	0.881933	0.003	6e-12	TRUE	FALSE	TRUE
rs12190423	C	G	-0.016	-0.0119147	0.373	0.374888	0.0125218	0.341362	0.003	4.3e-08	TRUE	FALSE	TRUE
rs12204421	A	G	0.026	0.00187175	0.747	0.747507	0.0139279	0.893111	0.003	1.9e-14	FALSE	FALSE	TRUE
rs12209223	A	C	0.046	-0.00385442	0.133	0.102403	0.0200312	0.847413	0.005	1.9e-20	FALSE	FALSE	TRUE
rs12214804	T	C	-0.087	-0.00848391	0.922	0.911197	0.0211236	0.687899	0.006	1.6e-52	FALSE	FALSE	TRUE
rs12228415	A	G	-0.017	-0.00196806	0.555	0.568178	0.0121516	0.87137	0.003	2.7e-08	FALSE	FALSE	TRUE
rs12323101	A	G	0.021	-0.0233474	0.364	0.360994	0.0126121	0.0641365	0.003	2.4e-12	FALSE	FALSE	TRUE
rs12329133	T	C	-0.018	-0.0203384	0.39	0.37402	0.0125519	0.10515	0.003	4.5e-09	FALSE	FALSE	TRUE
rs12330322	T	C	-0.034	0.0120867	0.221	0.220817	0.0145315	0.405552	0.004	3.5e-22	FALSE	FALSE	TRUE
rs1233627	T	C	0.024	-0.0213953	0.511	0.482805	0.0120744	0.0764034	0.003	1e-16	FALSE	FALSE	TRUE
rs12344396	C	G	0.023	0.0170373	0.625	0.614082	0.0124609	0.171539	0.003	1.1e-13	TRUE	FALSE	TRUE
rs12347744	T	C	-0.056	-0.00479849	0.058	0.0614545	0.0252104	0.849047	0.006	2.8e-20	FALSE	FALSE	TRUE
rs12411277	A	G	-0.023	-0.00119371	0.358	0.352414	0.0126216	0.924628	0.003	7.8e-14	FALSE	FALSE	TRUE
rs12435366	T	C	-0.023	-0.0165187	0.276	0.234833	0.0142985	0.247983	0.004	3.7e-11	FALSE	FALSE	TRUE
rs1244981	A	G	0.025	-0.0136366	0.836	0.841028	0.0164006	0.4056	0.004	5.3e-10	FALSE	FALSE	TRUE
rs12454567	A	G	0.027	-0.0155091	0.898	0.898103	0.0198878	0.43539	0.005	1.3e-08	FALSE	FALSE	TRUE
rs12458127	T	C	-0.041	-0.013447	0.055	0.0503468	0.0277748	0.628279	0.006	2.7e-11	FALSE	FALSE	TRUE
rs12470505	T	G	0.046	0.0442372	0.902	0.90293	0.0207024	0.0326136	0.005	4e-20	FALSE	FALSE	TRUE
rs12474201	A	G	0.029	-0.039708	0.357	0.367778	0.0125509	0.00155743	0.003	1.7e-20	FALSE	FALSE	TRUE
rs12513181	A	C	-0.019	0.00575553	0.727	0.749083	0.0139264	0.679418	0.003	2.1e-08	FALSE	FALSE	TRUE
rs12519505	T	C	-0.023	-0.0134511	0.227	0.234544	0.0142793	0.346203	0.004	3.2e-10	FALSE	FALSE	TRUE
rs12533079	T	G	0.022	0.0243798	0.804	0.802811	0.0153988	0.113374	0.004	7.8e-10	FALSE	FALSE	TRUE
rs12538407	A	G	0.043	-0.00474871	0.589	0.580112	0.0122407	0.698079	0.003	1e-35	FALSE	FALSE	TRUE
rs1257763	A	G	0.071	-0.00398593	0.04	0.040003	0.0309637	0.89756	0.01	9.4e-14	FALSE	FALSE	TRUE
rs12597498	T	C	0.018	0.0163654	0.371	0.373857	0.0124764	0.18959	0.003	4.5e-09	FALSE	FALSE	TRUE
rs12615742	T	C	0.021	-0.0236482	0.494	0.509241	0.0123722	0.0559829	0.004	7e-09	FALSE	FALSE	TRUE
rs12621643	T	G	-0.019	0.00559432	0.297	0.288354	0.013327	0.674876	0.003	1.7e-08	FALSE	FALSE	TRUE
rs12639764	T	C	0.027	0.0328879	0.618	0.607429	0.0124168	0.00808167	0.003	5e-20	FALSE	FALSE	TRUE
rs1265097	A	C	-0.04	-0.0259755	0.103	0.0793221	0.022548	0.249323	0.005	6.5e-15	FALSE	FALSE	TRUE
rs12669267	T	C	-0.029	-0.00413554	0.094	0.131137	0.018135	0.819631	0.005	2.6e-08	FALSE	FALSE	TRUE
rs12693589	T	C	-0.022	0.00462066	0.757	0.736315	0.0137497	0.73684	0.003	5.5e-11	FALSE	FALSE	TRUE
rs12731056	A	T	0.123	-0.00236379	0.004	0.0079484	0.0747573	0.974776	0.022	2.7e-08	TRUE	FALSE	TRUE
rs12779328	T	C	-0.028	-0.0113835	0.278	0.281887	0.0134257	0.396496	0.003	1.5e-17	FALSE	FALSE	TRUE
rs12820411	C	G	-0.02	-0.0170221	0.312	0.307404	0.0131542	0.195639	0.003	1.3e-10	TRUE	FALSE	TRUE
rs12855	T	C	0.036	-0.0216129	0.09	0.0889855	0.0213741	0.311932	0.005	1e-12	FALSE	FALSE	TRUE
rs12863103	T	C	-0.02	-0.0245847	0.284	0.287962	0.0133926	0.0664013	0.003	5.5e-10	FALSE	FALSE	TRUE
rs12871822	T	G	-0.018	-0.0028958	0.652	0.646511	0.0126231	0.818659	0.003	2.7e-09	FALSE	FALSE	TRUE
rs12882130	C	G	0.024	-0.0107619	0.628	0.61476	0.0125765	0.392213	0.003	2.9e-14	TRUE	FALSE	TRUE
rs12904334	A	G	0.094	-0.0574353	0.019	0.0145311	0.0510375	0.26044	0.013	1.5e-13	FALSE	FALSE	TRUE
rs12914466	A	G	0.017	0.0312193	0.608	0.610173	0.0124017	0.0118249	0.003	2e-08	FALSE	FALSE	TRUE
rs12926008	T	C	-0.023	0.00320486	0.328	0.3227	0.0129091	0.804083	0.003	3e-12	FALSE	FALSE	TRUE
rs12987566	T	C	0.023	0.0146423	0.27	0.264385	0.0136875	0.284714	0.003	1.4e-12	FALSE	FALSE	TRUE
rs129963	T	C	-0.02	-0.0110882	0.41	0.426561	0.0123482	0.369214	0.003	9.2e-10	FALSE	FALSE	TRUE
rs13006748	C	G	0.023	0.0161981	0.269	0.304332	0.0132274	0.220684	0.003	1e-11	TRUE	FALSE	TRUE
rs13078528	A	G	0.046	0.037949	0.95	0.951416	0.028548	0.183748	0.006	7.4e-13	FALSE	FALSE	TRUE
rs13088462	T	C	-0.053	-9e-05	0.932	0.95062	0.0278544	0.997474	0.007	1.1e-14	FALSE	FALSE	TRUE
rs13113518	T	C	-0.017	0.00100651	0.638	0.634196	0.0125657	0.936179	0.003	1.6e-08	FALSE	FALSE	TRUE
rs13133465	C	G	0.041	-0.000349939	0.947	0.945697	0.0270689	0.989635	0.007	4.2e-10	TRUE	FALSE	TRUE
rs13150868	T	G	0.018	-0.0116729	0.441	0.439285	0.012168	0.337411	0.003	1.2e-09	FALSE	FALSE	TRUE
rs13177718	T	C	-0.054	0.0243023	0.078	0.0755121	0.0226211	0.282687	0.006	5.4e-19	FALSE	FALSE	TRUE
rs13183624	A	G	-0.025	-0.0175255	0.768	0.775202	0.0144139	0.2241	0.004	3e-09	FALSE	FALSE	TRUE
rs1321666	T	C	-0.017	0.0293464	0.533	0.511394	0.0120755	0.0150877	0.003	3.5e-08	FALSE	FALSE	TRUE
rs1325596	A	G	0.025	0.0157158	0.564	0.547663	0.0121432	0.19559	0.003	2.1e-18	FALSE	FALSE	TRUE
rs1326023	A	G	0.024	0.0181837	0.298	0.293086	0.0132219	0.169005	0.003	9.8e-14	FALSE	FALSE	TRUE
rs1329393	T	C	0.038	0.00629018	0.166	0.179647	0.0157374	0.689157	0.005	1.4e-15	FALSE	FALSE	TRUE
rs13388725	A	G	-0.018	-0.0178792	0.592	0.59978	0.0123018	0.146055	0.003	2.4e-09	FALSE	FALSE	TRUE
rs13393800	A	G	0.022	0.022847	0.287	0.295664	0.0134143	0.0885652	0.003	2.7e-11	FALSE	FALSE	TRUE
rs1341278	T	G	-0.044	0.010016	0.943	0.942227	0.0259797	0.699848	0.007	1.6e-11	FALSE	FALSE	TRUE
rs13416119	A	G	0.029	-0.00513678	0.904	0.910375	0.0212396	0.808987	0.005	4.9e-09	FALSE	FALSE	TRUE
rs1346490	A	C	0.018	-0.00114934	0.621	0.619978	0.0125179	0.927114	0.003	4.6e-08	FALSE	FALSE	TRUE
rs1348002	C	G	0.02	0.0228079	0.315	0.325011	0.0129021	0.0771562	0.003	1.5e-10	TRUE	FALSE	TRUE
rs1367226	A	G	-0.039	-0.00657457	0.428	0.432335	0.0121922	0.58974	0.003	4.7e-30	FALSE	FALSE	TRUE
rs1368380	T	C	0.021	0.01262	0.434	0.430353	0.0121377	0.298573	0.004	1.4e-08	FALSE	FALSE	TRUE
rs1401795	A	G	0.03	0.0123439	0.503	0.500006	0.0121617	0.310121	0.003	5e-25	FALSE	FALSE	TRUE
rs1405212	T	C	-0.023	-0.0113269	0.405	0.371647	0.0125304	0.366009	0.003	4.6e-14	FALSE	FALSE	TRUE
rs14062	A	G	-0.018	0.000659782	0.325	0.322862	0.0129124	0.959213	0.003	1.6e-08	FALSE	FALSE	TRUE
rs1409156	A	G	-0.018	0.012104	0.647	0.64959	0.012754	0.342626	0.003	1.1e-09	FALSE	FALSE	TRUE
rs1415701	A	G	-0.031	-0.0123348	0.266	0.267343	0.0138169	0.372003	0.004	2.5e-16	FALSE	FALSE	TRUE
rs1420023	C	G	0.028	0.046225	0.884	0.993206	0.0190762	0.015383	0.005	1.6e-08	TRUE	FALSE	TRUE
rs143384	A	G	-0.063	-0.00130914	0.595	0.597202	0.0123018	0.914977	0.004	1.3e-71	FALSE	FALSE	TRUE
rs1461503	A	C	-0.018	0.00967306	0.427	0.445875	0.0121564	0.426307	0.003	3.7e-10	FALSE	FALSE	TRUE
rs1478610	A	G	0.025	0.00186825	0.403	0.385365	0.0124363	0.880414	0.004	1.3e-09	FALSE	FALSE	TRUE
rs1529701	T	C	-0.024	-0.00962719	0.309	0.309597	0.0130446	0.460526	0.003	8.5e-13	FALSE	FALSE	TRUE
rs1533269	A	C	-0.021	-0.0190411	0.285	0.304169	0.013177	0.148447	0.003	1.9e-10	FALSE	FALSE	TRUE
rs1535466	A	G	-0.038	-0.013311	0.729	0.700978	0.0131778	0.31254	0.003	1.8e-29	FALSE	FALSE	TRUE
rs1544196	A	G	-0.019	-0.00316601	0.226	0.211126	0.0147989	0.830589	0.004	2.8e-08	FALSE	FALSE	TRUE
rs1546391	C	G	-0.042	-0.0396725	0.929	0.92467	0.0226471	0.07981	0.006	2.5e-12	TRUE	FALSE	TRUE
rs1550162	A	G	-0.024	-0.0037928	0.721	0.723592	0.0135386	0.77964	0.003	2.9e-14	FALSE	FALSE	TRUE
rs1552173	T	C	-0.018	0.0159831	0.545	0.535332	0.0121443	0.18813	0.003	2e-10	FALSE	FALSE	TRUE
rs1562975	A	G	0.025	0.0157159	0.306	0.296215	0.0131935	0.233622	0.003	4e-15	FALSE	FALSE	TRUE
rs1571892	A	C	-0.017	0.00116167	0.714	0.714346	0.0133959	0.930868	0.003	5e-08	FALSE	FALSE	TRUE
rs1576900	A	G	-0.019	-0.00393272	0.303	0.287799	0.0135787	0.772095	0.003	6.5e-09	FALSE	FALSE	TRUE
rs1582931	A	G	-0.028	0.00295563	0.472	0.472348	0.0121812	0.808077	0.003	2.7e-20	FALSE	FALSE	TRUE
rs1599473	T	G	-0.026	0.00378284	0.246	0.243092	0.0140893	0.788202	0.003	4.1e-14	FALSE	FALSE	TRUE
rs1614303	T	G	0.023	0.0166336	0.823	0.817152	0.0157133	0.289801	0.004	1.5e-09	FALSE	FALSE	TRUE
rs1625895	T	C	-0.032	-0.0292692	0.118	0.125205	0.0183974	0.111617	0.005	6.3e-12	FALSE	FALSE	TRUE
rs163071	C	G	0.066	0.0256502	0.98	0.98161	0.0457218	0.574794	0.011	5.6e-09	TRUE	FALSE	TRUE
rs165189	A	G	-0.031	-0.0101879	0.857	0.852862	0.0173113	0.556087	0.005	2.7e-11	FALSE	FALSE	TRUE
rs1658351	T	C	-0.023	0.010699	0.65	0.650695	0.0126811	0.398835	0.003	3.1e-13	FALSE	FALSE	TRUE
rs1659127	A	G	0.03	-0.00795859	0.318	0.32877	0.0128492	0.535642	0.003	1.2e-19	FALSE	FALSE	TRUE
rs1681630	T	C	0.031	-0.014107	0.334	0.338125	0.0127739	0.269418	0.003	1.2e-23	FALSE	FALSE	TRUE
rs16834765	T	C	0.045	0.0325833	0.058	0.0589386	0.0252817	0.19753	0.006	1.4e-12	FALSE	FALSE	TRUE
rs16859517	T	C	0.073	-0.00134891	0.038	0.0362937	0.0323001	0.966688	0.009	3.2e-17	FALSE	FALSE	TRUE
rs16860216	A	G	-0.051	-0.000900405	0.234	0.241863	0.0141569	0.949298	0.005	5.2e-26	FALSE	FALSE	TRUE
rs16895130	A	G	-0.025	0.00254123	0.717	0.730712	0.0136517	0.852331	0.003	2e-14	FALSE	FALSE	TRUE
rs16939034	T	C	0.036	0.000589826	0.084	0.0804303	0.0222737	0.978724	0.006	1.9e-10	FALSE	FALSE	TRUE
rs16942341	T	C	-0.114	-0.0102291	0.027	0.0291038	0.0362769	0.777967	0.01	3e-29	FALSE	FALSE	TRUE
rs16964211	A	G	-0.044	0.0162571	0.05	0.0453716	0.0286023	0.56987	0.007	4.8e-09	FALSE	FALSE	TRUE
rs16968242	C	G	-0.034	0.0216803	0.933	0.93448	0.0245888	0.377939	0.006	6.2e-09	TRUE	FALSE	TRUE
rs16994718	T	C	-0.025	-0.00830136	0.128	0.13097	0.0181191	0.646832	0.004	6.9e-10	FALSE	FALSE	TRUE
rs17032525	A	G	0.032	0.00866237	0.145	0.147386	0.0170618	0.611786	0.005	3.9e-12	FALSE	FALSE	TRUE
rs17038954	T	C	0.04	-0.0204384	0.068	0.0631365	0.0251537	0.416473	0.006	1.1e-10	FALSE	FALSE	TRUE
rs17075869	T	C	0.03	-0.0113006	0.087	0.0782734	0.0226117	0.617229	0.005	2.1e-08	FALSE	FALSE	TRUE
rs17081935	T	C	0.03	-0.0123631	0.194	0.185591	0.0155681	0.427102	0.004	5e-16	FALSE	FALSE	TRUE
rs17088184	C	G	-0.026	-0.00116932	0.834	0.835219	0.0162151	0.942457	0.004	4.5e-11	TRUE	FALSE	TRUE
rs17113369	T	C	0.07	-0.0364766	0.969	0.971878	0.036351	0.315627	0.013	2.4e-08	FALSE	FALSE	TRUE
rs17122659	A	G	-0.032	0.0120948	0.886	0.888381	0.0192072	0.52889	0.005	6.8e-11	FALSE	FALSE	TRUE
rs17140875	T	G	-0.041	-0.0486788	0.042	0.0525916	0.0276701	0.0785318	0.007	3.2e-08	FALSE	FALSE	TRUE
rs17163588	T	C	0.028	-0.0323641	0.178	0.175797	0.0159728	0.0427469	0.004	3.7e-13	FALSE	FALSE	TRUE
rs17181956	T	C	-0.029	-0.011158	0.135	0.107885	0.0197381	0.571881	0.005	8.3e-10	FALSE	FALSE	TRUE
rs17250196	T	G	0.044	-0.000528139	0.063	0.0532425	0.0271167	0.984472	0.007	8.7e-10	FALSE	FALSE	TRUE
rs17264185	A	G	-0.021	-0.0047089	0.741	0.751194	0.0139656	0.735799	0.003	1.3e-10	FALSE	FALSE	TRUE
rs17330192	T	C	-0.019	-0.0104255	0.735	0.725454	0.0135634	0.442054	0.003	1.2e-08	FALSE	FALSE	TRUE
rs17349981	A	T	0.028	-0.00394222	0.863	0.855341	0.0171521	0.818224	0.004	2.4e-11	TRUE	FALSE	TRUE
rs17369123	T	C	0.027	-0.0263296	0.181	0.188718	0.0155367	0.0901337	0.004	1.8e-12	FALSE	FALSE	TRUE
rs17387330	A	G	0.018	-0.0162666	0.338	0.322918	0.01297	0.209787	0.003	1.5e-08	FALSE	FALSE	TRUE
rs17391694	T	C	0.04	0.0709337	0.126	0.140399	0.0170163	3.07e-05	0.005	4e-14	FALSE	FALSE	TRUE
rs17410035	T	G	0.017	0.0121262	0.356	0.339363	0.0127051	0.339668	0.003	1.8e-08	FALSE	FALSE	TRUE
rs1742829	A	T	-0.038	-0.0179578	0.916	0.909997	0.0210263	0.392971	0.006	6.7e-12	TRUE	FALSE	TRUE
rs17450430	A	T	-0.034	0.020168	0.761	0.759589	0.0141866	0.155135	0.003	6.2e-24	TRUE	FALSE	TRUE
rs17499117	A	G	-0.129	-0.0108806	0.995	0.948741	0.0271693	0.688823	0.021	7.7e-10	FALSE	FALSE	TRUE
rs17511102	A	T	-0.049	0.0541331	0.908	0.909395	0.021413	0.0114689	0.006	2.8e-17	TRUE	FALSE	TRUE
rs1753637	T	G	0.025	0.0314696	0.304	0.302546	0.0130411	0.0158328	0.003	1.5e-13	FALSE	FALSE	TRUE
rs17556750	A	C	0.044	0.0041912	0.312	0.289472	0.0133253	0.753126	0.003	2.8e-43	FALSE	FALSE	TRUE
rs17574650	A	C	-0.036	-0.00506714	0.897	0.89869	0.0200306	0.800409	0.005	1.5e-11	FALSE	FALSE	TRUE
rs17603945	A	G	0.028	0.00711463	0.192	0.19023	0.0153374	0.642962	0.004	4.6e-14	FALSE	FALSE	TRUE
rs17659078	A	C	0.019	0.00366328	0.267	0.274006	0.0136087	0.787644	0.003	1.3e-08	FALSE	FALSE	TRUE
rs17721822	A	G	-0.024	-0.0232911	0.371	0.361943	0.0126351	0.0652713	0.003	5.9e-14	FALSE	FALSE	TRUE
rs17777628	A	G	-0.045	-0.0367739	0.037	0.0361499	0.033002	0.26515	0.008	1.7e-08	FALSE	FALSE	TRUE
rs17783015	T	C	-0.025	0.0166604	0.154	0.151509	0.0167359	0.319533	0.004	5.2e-10	FALSE	FALSE	TRUE
rs17792664	C	G	-0.033	0.0176081	0.855	0.846072	0.0168038	0.294713	0.004	2.8e-14	TRUE	FALSE	TRUE
rs17806888	T	C	0.033	0.0203721	0.887	0.883546	0.0188955	0.280964	0.005	4.3e-12	FALSE	FALSE	TRUE
rs17807185	A	G	-0.022	-0.0440456	0.606	0.603994	0.0122943	0.000340171	0.003	3.3e-13	FALSE	FALSE	TRUE
rs1797625	A	T	-0.018	0.00206012	0.647	0.659599	0.0128146	0.872271	0.003	1.1e-09	TRUE	FALSE	TRUE
rs1809889	T	C	0.026	0.0238239	0.293	0.270341	0.0135673	0.0791412	0.004	2.8e-13	FALSE	FALSE	TRUE
rs1812175	A	G	-0.052	0.0228177	0.164	0.169265	0.0159961	0.153699	0.005	8.4e-30	FALSE	FALSE	TRUE
rs181338	T	C	0.029	0.00576559	0.497	0.501362	0.0120791	0.633151	0.003	5.7e-24	FALSE	FALSE	TRUE
rs1815314	A	G	-0.035	0.00341416	0.408	0.419583	0.0122483	0.780481	0.003	5.5e-23	FALSE	FALSE	TRUE
rs1832871	A	G	0.021	-0.010121	0.34	0.336179	0.0128006	0.429151	0.003	9.2e-12	FALSE	FALSE	TRUE
rs1861908	C	G	0.025	-0.00862509	0.192	0.215048	0.0148859	0.562324	0.004	5.1e-10	TRUE	FALSE	TRUE
rs1864439	T	C	0.035	0.0445759	0.888	0.89544	0.020326	0.0283022	0.005	2.4e-13	FALSE	FALSE	TRUE
rs1884897	A	G	0.038	-0.00145406	0.366	0.371812	0.0125324	0.907605	0.003	4.7e-33	FALSE	FALSE	TRUE
rs1923367	C	G	-0.029	-0.0157697	0.477	0.459196	0.0121576	0.194598	0.003	3.2e-22	TRUE	TRUE	FALSE
rs1935157	C	G	-0.024	-0.00558438	0.707	0.707284	0.0132552	0.673416	0.003	3.1e-14	TRUE	FALSE	TRUE
rs1945237	T	C	-0.03	-0.0456519	0.919	0.919296	0.0217316	0.035657	0.005	8.7e-09	FALSE	FALSE	TRUE
rs1950500	T	C	0.031	0.0216539	0.29	0.292067	0.0132231	0.101548	0.003	2.7e-22	FALSE	FALSE	TRUE
rs1966913	A	T	0.042	0.0858292	0.959	0.957235	0.0308907	0.00546129	0.007	1e-08	TRUE	FALSE	TRUE
rs1980850	A	G	-0.029	-0.0205058	0.167	0.165668	0.01633	0.209227	0.004	2.4e-13	FALSE	FALSE	TRUE
rs199515	C	G	0.023	-0.0129162	0.803	0.782702	0.0145771	0.375432	0.004	1.6e-09	TRUE	FALSE	TRUE
rs1996422	A	G	-0.022	-0.00834508	0.726	0.707483	0.0132883	0.529826	0.003	1.3e-11	FALSE	FALSE	TRUE
rs2013265	T	C	-0.027	-0.0152456	0.251	0.248836	0.0140032	0.276287	0.003	9.2e-17	FALSE	FALSE	TRUE
rs2014467	T	C	-0.019	0.0218663	0.672	0.67365	0.0129179	0.0905079	0.003	1.6e-09	FALSE	FALSE	TRUE
rs2023693	A	G	-0.017	-0.00688062	0.409	0.408041	0.0122748	0.575117	0.003	1.4e-08	FALSE	FALSE	TRUE
rs2028067	T	C	-0.033	-0.00869211	0.831	0.841688	0.0164791	0.598007	0.004	2e-17	FALSE	FALSE	TRUE
rs2034172	A	G	-0.018	0.0257944	0.319	0.304498	0.0130816	0.0486475	0.003	2.5e-08	FALSE	FALSE	TRUE
rs2044124	T	C	0.045	-0.0121465	0.059	0.058727	0.0257619	0.637293	0.007	6e-11	FALSE	FALSE	TRUE
rs2046158	T	C	-0.024	-0.0102524	0.161	0.168404	0.0161811	0.526348	0.004	2e-09	FALSE	FALSE	TRUE
rs2057291	A	G	0.02	0.0422642	0.338	0.345534	0.0126262	0.000814948	0.003	4.9e-10	FALSE	FALSE	TRUE
rs2058092	T	C	0.017	-0.0140804	0.57	0.571829	0.0122151	0.249164	0.003	8.4e-09	FALSE	FALSE	TRUE
rs2059877	T	G	0.019	-0.016353	0.267	0.262954	0.0137621	0.234732	0.003	2.4e-08	FALSE	FALSE	TRUE
rs2070776	A	G	-0.026	-0.0016724	0.353	0.350475	0.0126469	0.894767	0.003	2e-14	FALSE	FALSE	TRUE
rs2072153	C	G	0.024	0.00187776	0.308	0.000883138	0.0129433	0.884641	0.003	1.5e-13	TRUE	FALSE	TRUE
rs2072268	A	G	-0.021	0.0216343	0.521	0.4699	0.0120727	0.0731006	0.003	1.7e-11	FALSE	FALSE	TRUE
rs2074977	A	C	-0.028	-0.0238142	0.65	0.644942	0.0125815	0.0584181	0.003	4.6e-20	FALSE	FALSE	TRUE
rs2079795	T	C	0.045	0.0317893	0.331	0.332841	0.0126626	0.0120688	0.003	8.6e-48	FALSE	FALSE	TRUE
rs2093210	T	C	-0.039	0.00197495	0.592	0.610567	0.0123825	0.873277	0.003	7.5e-36	FALSE	FALSE	TRUE
rs209918	A	G	0.022	0.0166783	0.779	0.771895	0.0144641	0.24888	0.004	1.4e-09	FALSE	FALSE	TRUE
rs2099745	A	G	-0.036	-0.000491121	0.057	0.0557055	0.0263608	0.985124	0.006	1.5e-09	FALSE	FALSE	TRUE
rs2117563	A	G	-0.025	-0.0444243	0.165	0.161788	0.0165877	0.00740343	0.004	2.1e-10	FALSE	FALSE	TRUE
rs2120335	A	G	-0.018	-0.0100938	0.398	0.388551	0.0124114	0.416057	0.003	8.4e-10	FALSE	FALSE	TRUE
rs2123731	A	G	0.025	0.0162463	0.725	0.730945	0.013639	0.233594	0.004	6.8e-13	FALSE	FALSE	TRUE
rs212524	T	C	-0.021	-0.00407027	0.406	0.395672	0.0123588	0.741901	0.003	4.7e-12	FALSE	FALSE	TRUE
rs2145357	A	G	-0.022	0.00550512	0.738	0.718588	0.0134235	0.681743	0.003	1.7e-11	FALSE	FALSE	TRUE
rs2149163	C	G	0.02	-0.0111752	0.399	0.391536	0.0124253	0.368439	0.003	2.9e-11	TRUE	FALSE	TRUE
rs2164747	A	G	-0.028	-0.0243121	0.894	0.89004	0.0190958	0.202924	0.005	9.1e-09	FALSE	FALSE	TRUE
rs2164968	T	C	-0.018	0.00101552	0.628	0.627002	0.0125149	0.93531	0.003	7.7e-10	FALSE	FALSE	TRUE
rs2166898	A	G	-0.027	0.00677698	0.161	0.169073	0.0160979	0.673675	0.004	8.7e-11	FALSE	FALSE	TRUE
rs2167645	T	C	0.12	-0.0266623	0.017	0.0262382	0.0391803	0.496184	0.021	2.4e-08	FALSE	FALSE	TRUE
rs217181	T	C	0.024	-0.00424801	0.193	0.194337	0.0152913	0.781166	0.004	2.2e-10	FALSE	FALSE	TRUE
rs2175513	A	G	-0.017	-0.0141297	0.599	0.554338	0.0121868	0.246407	0.003	2e-08	FALSE	FALSE	TRUE
rs2188177	T	C	0.018	0.0045795	0.454	0.453654	0.0121452	0.706059	0.003	8e-09	FALSE	FALSE	TRUE
rs2211866	A	G	0.022	-0.00748998	0.401	0.386971	0.0124582	0.547689	0.003	1.9e-13	FALSE	FALSE	TRUE
rs2219320	T	C	0.022	-0.0111476	0.748	0.74768	0.0138711	0.421744	0.004	3e-10	FALSE	FALSE	TRUE
rs2224538	T	C	0.018	0.0145148	0.648	0.637658	0.0126295	0.250444	0.003	4.9e-09	FALSE	FALSE	TRUE
rs2237886	T	C	0.042	-0.031047	0.104	0.104533	0.0199562	0.119762	0.005	1.6e-17	FALSE	FALSE	TRUE
rs2238300	A	G	-0.018	-0.00736909	0.385	0.382502	0.0124338	0.553392	0.003	1.6e-09	FALSE	FALSE	TRUE
rs2240919	C	G	0.023	-0.0211644	0.668	0.687391	0.0130535	0.105013	0.003	7.2e-12	TRUE	FALSE	TRUE
rs2247870	A	G	0.017	-0.0130051	0.546	0.549864	0.0121157	0.283137	0.003	1.6e-08	FALSE	FALSE	TRUE
rs2257011	T	G	0.027	0.0172798	0.495	0.489884	0.0121133	0.153779	0.004	3.3e-12	FALSE	FALSE	TRUE
rs2272566	A	G	0.016	-0.00407228	0.479	0.477483	0.0121379	0.737222	0.003	2.5e-08	FALSE	FALSE	TRUE
rs2275325	C	G	0.019	0.0283056	0.271	0.276017	0.0134304	0.0350705	0.003	5e-09	TRUE	FALSE	TRUE
rs227724	A	T	-0.028	-0.0134393	0.656	0.656635	0.0126903	0.289423	0.003	3.7e-19	TRUE	FALSE	TRUE
rs2278483	T	C	0.032	0.00459941	0.232	0.224377	0.0144352	0.750113	0.003	6.5e-20	FALSE	FALSE	TRUE
rs2280470	A	G	0.031	-0.00256027	0.33	0.320898	0.0129466	0.843207	0.003	5.5e-21	FALSE	FALSE	TRUE
rs2284746	C	G	-0.04	-0.000695242	0.474	0.477095	0.0120701	0.954041	0.003	1.2e-40	TRUE	TRUE	FALSE
rs2289195	A	G	0.042	0.0105343	0.421	0.409998	0.0122649	0.390416	0.003	3e-34	FALSE	FALSE	TRUE
rs2298265	T	C	-0.03	-0.0268297	0.115	0.109078	0.0195305	0.16952	0.005	6.9e-11	FALSE	FALSE	TRUE
rs2300921	T	C	-0.023	-0.0029656	0.572	0.570948	0.0122028	0.808123	0.003	2.1e-13	FALSE	FALSE	TRUE
rs2302580	T	C	-0.029	-0.00801604	0.453	0.41884	0.0123107	0.514946	0.004	1.2e-15	FALSE	FALSE	TRUE
rs2305833	C	G	0.022	0.0450319	0.569	0.569424	0.0122489	0.000236508	0.003	7.8e-14	TRUE	TRUE	FALSE
rs2306596	A	C	0.02	-0.00877142	0.549	0.526589	0.0120785	0.467631	0.003	1.8e-11	FALSE	FALSE	TRUE
rs2306694	A	G	-0.047	0.0700642	0.927	0.933769	0.0247955	0.00471805	0.006	1.2e-16	FALSE	FALSE	TRUE
rs2326458	A	C	-0.022	0.0153533	0.75	0.746653	0.0139034	0.269461	0.004	4.5e-10	FALSE	FALSE	TRUE
rs2337143	A	G	0.018	0.02315	0.337	0.341233	0.0127983	0.0704975	0.003	3.2e-08	FALSE	FALSE	TRUE
rs2338115	T	C	0.024	-0.0125805	0.546	0.554265	0.012148	0.30038	0.003	1.1e-16	FALSE	FALSE	TRUE
rs2343240	T	C	0.06	0.0948207	0.976	0.981415	0.0464494	0.0412141	0.01	3.6e-09	FALSE	FALSE	TRUE
rs2345835	T	C	-0.019	-0.000645208	0.454	0.448	0.012181	0.957734	0.003	3.4e-10	FALSE	FALSE	TRUE
rs2377058	A	G	-0.027	-0.0250828	0.665	0.635227	0.0124982	0.0447766	0.003	4.1e-15	FALSE	FALSE	TRUE
rs2378870	T	C	0.022	0.00549487	0.37	0.369787	0.0125934	0.66235	0.003	2.4e-12	FALSE	FALSE	TRUE
rs2390151	T	G	0.033	0.00182833	0.181	0.186421	0.015583	0.906554	0.004	1.1e-17	FALSE	FALSE	TRUE
rs2413143	T	C	-0.035	-0.00820759	0.15	0.0260226	0.049862	0.86925	0.004	5e-18	FALSE	FALSE	TRUE
rs2421992	T	C	0.031	0.0099463	0.713	0.695829	0.0133918	0.457656	0.004	9.4e-19	FALSE	FALSE	TRUE
rs2425163	A	G	-0.035	-0.0131235	0.822	0.829796	0.0159981	0.412019	0.004	3.4e-17	FALSE	FALSE	TRUE
rs2451948	A	G	-0.024	-0.00865246	0.871	0.842203	0.0166251	0.602564	0.004	7.1e-09	FALSE	FALSE	TRUE
rs2509133	T	C	-0.02	0.00283	0.472	0.503485	0.0121015	0.815073	0.003	5.3e-11	FALSE	FALSE	TRUE
rs2510396	C	G	0.029	-0.0107421	0.854	0.844074	0.0167101	0.520229	0.004	2.6e-12	TRUE	FALSE	TRUE
rs2531992	A	G	-0.025	-0.0253301	0.15	0.154566	0.0168601	0.133007	0.004	4e-09	FALSE	FALSE	TRUE
rs2573625	T	C	0.03	0.000459105	0.676	0.6615	0.012831	0.971429	0.003	3.7e-22	FALSE	FALSE	TRUE
rs2581830	T	C	0.025	-0.0219001	0.402	0.406561	0.0122968	0.0749149	0.003	7.6e-16	FALSE	FALSE	TRUE
rs2596831	C	G	-0.018	0.0326511	0.434	0.445649	0.012129	0.00709816	0.003	1.2e-09	TRUE	TRUE	FALSE
rs2597513	T	C	-0.042	-0.0245755	0.901	0.896832	0.0196713	0.211579	0.005	1.1e-18	FALSE	FALSE	TRUE
rs26024	A	C	-0.023	-0.0104354	0.643	0.628846	0.0125073	0.40388	0.003	3.9e-13	FALSE	FALSE	TRUE
rs2631676	A	G	-0.028	-0.00880116	0.799	0.809585	0.015304	0.565407	0.004	1.5e-12	FALSE	FALSE	TRUE
rs2633761	A	G	0.017	-0.00502734	0.508	0.525447	0.0122677	0.681671	0.003	3.7e-09	FALSE	FALSE	TRUE
rs2662027	T	G	-0.032	-0.0184675	0.103	0.103091	0.019961	0.354886	0.005	1.4e-11	FALSE	FALSE	TRUE
rs2679184	T	C	0.025	-0.00219758	0.748	0.754324	0.0140345	0.875628	0.004	4.1e-10	FALSE	FALSE	TRUE
rs2682587	A	C	0.024	-0.00553328	0.192	0.189456	0.0154221	0.719757	0.004	4.3e-10	FALSE	FALSE	TRUE
rs26868	A	T	0.025	0.00873177	0.459	0.446438	0.0121279	0.471519	0.003	2.7e-13	TRUE	TRUE	FALSE
rs2687950	T	C	0.026	-0.00485476	0.259	0.252696	0.0138819	0.726532	0.004	7.4e-13	FALSE	FALSE	TRUE
rs2715094	A	G	-0.021	-0.0201261	0.763	0.744929	0.0138035	0.144796	0.003	1.2e-09	FALSE	FALSE	TRUE
rs2735469	A	G	0.029	0.0112762	0.154	0.158822	0.0164314	0.492712	0.005	9.7e-11	FALSE	FALSE	TRUE
rs2737220	T	C	0.016	-0.00388454	0.385	0.39414	0.0123743	0.753566	0.003	4.7e-08	FALSE	FALSE	TRUE
rs273945	A	C	-0.018	-0.0130893	0.414	0.419566	0.0122414	0.284939	0.003	2.9e-09	FALSE	FALSE	TRUE
rs2748483	A	T	0.018	-0.00884081	0.562	0.570513	0.0121964	0.468553	0.003	2.4e-09	TRUE	TRUE	FALSE
rs2763273	T	C	-0.022	-0.0169875	0.219	0.224641	0.0145027	0.241469	0.003	1.8e-10	FALSE	FALSE	TRUE
rs2781373	A	G	-0.021	0.00677698	0.374	0.391643	0.0123518	0.583502	0.003	2.9e-12	FALSE	FALSE	TRUE
rs2806561	A	G	0.027	-0.000829656	0.557	0.556399	0.0121291	0.945354	0.003	2.7e-21	FALSE	FALSE	TRUE
rs2811594	A	G	-0.023	-0.013068	0.376	0.368578	0.0124962	0.295678	0.003	3.1e-13	FALSE	FALSE	TRUE
rs2815379	A	G	-0.018	-0.0279469	0.271	0.284293	0.0135406	0.0390224	0.003	2.5e-08	FALSE	FALSE	TRUE
rs2829941	T	G	0.017	0.0039528	0.601	0.599331	0.0123496	0.748929	0.003	3.2e-08	FALSE	FALSE	TRUE
rs2834442	A	T	0.024	0.0250348	0.659	0.641436	0.0126198	0.0472838	0.003	5.7e-15	TRUE	FALSE	TRUE
rs2854207	C	G	-0.04	-0.00757126	0.72	0.721237	0.0134404	0.572982	0.004	4.2e-28	TRUE	FALSE	TRUE
rs2856321	A	G	-0.031	0.00428115	0.65	0.639435	0.0125676	0.733353	0.003	1e-25	FALSE	FALSE	TRUE
rs2857693	T	G	-0.025	-0.0385381	0.389	0.360142	0.0125961	0.0022165	0.003	5e-15	FALSE	FALSE	TRUE
rs2871865	C	G	0.059	0.0134115	0.881	0.88436	0.0189342	0.478732	0.005	8.1e-32	TRUE	FALSE	TRUE
rs2888877	T	C	0.039	0.00436048	0.203	0.197535	0.0151238	0.773272	0.004	8e-19	FALSE	FALSE	TRUE
rs2888893	T	C	-0.017	-0.00921739	0.506	0.50319	0.0120618	0.444579	0.003	7.3e-09	FALSE	FALSE	TRUE
rs2915404	T	C	0.018	0.00928674	0.406	0.413646	0.01229	0.449958	0.003	2.6e-09	FALSE	FALSE	TRUE
rs291979	A	G	0.03	-0.0079102	0.23	0.229208	0.0143758	0.582161	0.004	5.5e-18	FALSE	FALSE	TRUE
rs2956605	A	C	0.027	0.0125509	0.388	0.391481	0.0124119	0.312022	0.003	1.7e-17	FALSE	FALSE	TRUE
rs2961830	A	T	0.019	0.00370314	0.354	0.344971	0.0126932	0.770233	0.003	1.1e-09	TRUE	FALSE	TRUE
rs2974438	A	G	-0.038	-0.0110397	0.201	0.209946	0.0149176	0.459254	0.004	3.9e-26	FALSE	FALSE	TRUE
rs300039	T	C	-0.023	-0.0185877	0.205	0.194442	0.0154094	0.227723	0.004	5.6e-09	FALSE	FALSE	TRUE
rs3014219	A	G	-0.022	-0.0146772	0.458	0.459149	0.0121347	0.226476	0.003	6.6e-14	FALSE	FALSE	TRUE
rs301901	A	G	0.026	0.0142561	0.565	0.565696	0.012215	0.243153	0.003	4.5e-19	FALSE	FALSE	TRUE
rs3020418	A	G	0.03	-0.0171604	0.286	0.274213	0.0135931	0.206796	0.003	1.7e-20	FALSE	FALSE	TRUE
rs3026499	A	G	-0.027	0.00561421	0.37	0.330755	0.0129871	0.665655	0.005	2.7e-08	FALSE	FALSE	TRUE
rs310421	T	G	0.028	-0.00628024	0.549	0.551686	0.0121139	0.604022	0.003	1.4e-21	FALSE	FALSE	TRUE
rs3116168	T	C	-0.022	-0.00870579	0.275	0.277579	0.0135034	0.519094	0.004	2.4e-09	FALSE	FALSE	TRUE
rs3118905	A	G	-0.044	-0.014598	0.269	0.277908	0.0135137	0.280044	0.004	1.6e-33	FALSE	FALSE	TRUE
rs3129254	A	G	0.02	-0.00621067	0.595	0.597886	0.0123192	0.614202	0.003	1.7e-11	FALSE	FALSE	TRUE
rs3132297	A	G	-0.024	-0.0162371	0.21	0.161667	0.0164499	0.323612	0.004	6.5e-09	FALSE	FALSE	TRUE
rs314263	T	C	-0.043	-0.0172209	0.664	0.678737	0.0129024	0.181916	0.003	3.1e-43	FALSE	FALSE	TRUE
rs316618	A	T	-0.026	0.0367754	0.239	0.22007	0.0146001	0.011774	0.004	9.8e-13	TRUE	FALSE	TRUE
rs3169906	C	G	0.024	0.00681215	0.856	0.845592	0.0167354	0.683991	0.004	2.1e-08	TRUE	FALSE	TRUE
rs318095	T	C	0.023	-0.012274	0.462	0.46983	0.0120949	0.310201	0.003	3.3e-15	FALSE	FALSE	TRUE
rs32855	A	G	0.024	0.017077	0.787	0.788441	0.0148531	0.250262	0.004	4.5e-11	FALSE	FALSE	TRUE
rs33852	A	G	-0.023	0.00408031	0.668	0.677683	0.0129057	0.751869	0.003	3.4e-12	FALSE	FALSE	TRUE
rs34651	T	C	-0.042	0.00238985	0.919	0.918381	0.0221912	0.91424	0.006	4.2e-13	FALSE	FALSE	TRUE
rs354196	A	G	-0.021	-0.00672959	0.467	0.455622	0.0121926	0.580988	0.003	1.9e-12	FALSE	FALSE	TRUE
rs3739707	A	C	-0.024	0.00908857	0.252	0.248472	0.0139361	0.514377	0.004	1.6e-11	FALSE	FALSE	TRUE
rs3748394	C	G	-0.019	0.00660812	0.354	0.334049	0.012871	0.607846	0.003	7.5e-09	TRUE	FALSE	TRUE
rs3750972	T	G	-0.018	0.00769654	0.514	0.531284	0.0122467	0.529729	0.003	1.1e-08	FALSE	FALSE	TRUE
rs3760318	A	G	-0.054	-0.026575	0.378	0.374706	0.0124997	0.0334967	0.003	2.3e-59	FALSE	FALSE	TRUE
rs3763631	C	G	0.021	0.00842842	0.695	0.685426	0.0130103	0.51709	0.003	3.4e-11	TRUE	FALSE	TRUE
rs3767627	T	C	0.031	0.0182027	0.859	0.857002	0.0172994	0.29269	0.004	1.6e-14	FALSE	FALSE	TRUE
rs3782089	T	C	-0.053	-0.0258082	0.033	0.0705408	0.0237814	0.277827	0.007	1e-15	FALSE	FALSE	TRUE
rs3790086	C	G	0.023	-0.0508737	0.552	0.543674	0.0121046	2.64e-05	0.003	9.8e-16	TRUE	TRUE	FALSE
rs3791673	A	G	-0.053	-0.0343958	0.041	0.0422492	0.0303774	0.257517	0.008	1.9e-10	FALSE	FALSE	TRUE
rs3791679	A	G	0.084	-0.00368321	0.768	0.774755	0.0144348	0.798717	0.004	1.3e-96	FALSE	FALSE	TRUE
rs3800461	C	G	0.053	0.0649447	0.126	0.115457	0.0185058	0.000448962	0.005	6.9e-32	TRUE	FALSE	TRUE
rs3802758	A	G	0.041	0.0476945	0.924	0.920277	0.0226979	0.0356174	0.007	5.1e-10	FALSE	FALSE	TRUE
rs3807931	A	G	0.027	0.00623055	0.452	0.459575	0.0121233	0.607561	0.003	4e-21	FALSE	FALSE	TRUE
rs3809790	T	C	-0.022	0.00618086	0.467	0.47771	0.012078	0.609052	0.003	1.5e-13	FALSE	FALSE	TRUE
rs3811958	A	G	-0.052	-0.0100394	0.738	0.74152	0.0137781	0.466228	0.004	5e-42	FALSE	FALSE	TRUE
rs3812040	T	C	0.024	0.0136913	0.736	0.719732	0.0134998	0.310487	0.003	3.5e-13	FALSE	FALSE	TRUE
rs3812423	C	G	-0.021	-0.00328238	0.357	0.357731	0.0125957	0.794411	0.003	1.1e-12	TRUE	FALSE	TRUE
rs3812591	T	C	-0.024	0.00749602	0.722	0.724493	0.0135116	0.579036	0.003	2.7e-13	FALSE	FALSE	TRUE
rs3814333	T	C	0.049	0.0125608	0.324	0.316901	0.0130171	0.334499	0.003	1.9e-53	FALSE	FALSE	TRUE
rs3817428	C	G	0.022	-0.00699548	0.726	0.732773	0.0136323	0.607997	0.004	2.6e-09	TRUE	FALSE	TRUE
rs3818416	A	C	-0.021	0.00867229	0.223	0.233534	0.0142661	0.543209	0.004	4.6e-09	FALSE	FALSE	TRUE
rs3825199	A	G	-0.054	-0.0363994	0.784	0.778342	0.0144294	0.011639	0.004	1.9e-53	FALSE	FALSE	TRUE
rs3828760	T	C	0.032	0.0642041	0.125	0.130293	0.0176104	0.000266545	0.005	2.9e-12	FALSE	FALSE	TRUE
rs3885668	T	C	-0.022	0.00937783	0.565	0.561926	0.0122133	0.442568	0.003	6.9e-14	FALSE	FALSE	TRUE
rs389663	T	C	0.023	-0.0118813	0.325	0.324678	0.0129471	0.358779	0.003	1.3e-13	FALSE	FALSE	TRUE
rs3915129	T	G	-0.016	-0.011889	0.538	0.522787	0.0120758	0.324921	0.003	3.8e-08	FALSE	FALSE	TRUE
rs3923086	A	C	-0.025	0.0175255	0.385	0.414108	0.0124597	0.159598	0.003	2.8e-14	FALSE	FALSE	TRUE
rs3927536	T	C	0.021	-0.00438039	0.779	0.775684	0.0145205	0.762994	0.004	1.5e-09	FALSE	FALSE	TRUE
rs3957165	T	C	0.028	-0.0166703	0.811	0.80384	0.0151639	0.271488	0.004	8.3e-13	FALSE	FALSE	TRUE
rs3958122	T	C	0.027	0.014593	0.343	0.335555	0.0127428	0.252236	0.003	1.2e-17	FALSE	FALSE	TRUE
rs39623	A	T	0.045	-0.0430202	0.079	0.076636	0.0231158	0.0627327	0.005	7.2e-17	TRUE	FALSE	TRUE
rs4072910	C	G	-0.031	-0.00863719	0.457	0.443302	0.0121363	0.476661	0.004	9.9e-18	TRUE	TRUE	FALSE
rs4141885	A	T	0.048	0.0712071	0.972	0.923729	0.0233588	0.00230072	0.008	4.2e-10	TRUE	FALSE	TRUE
rs42039	T	C	0.051	0.00101948	0.249	0.243524	0.0140422	0.942183	0.004	4.1e-39	FALSE	FALSE	TRUE
rs422421	T	C	-0.034	-0.0257353	0.225	0.213908	0.0147878	0.081799	0.004	1.7e-20	FALSE	FALSE	TRUE
rs4239020	T	C	-0.021	0.0267588	0.676	0.666408	0.0128634	0.037502	0.003	1.5e-11	FALSE	FALSE	TRUE
rs4240326	A	G	0.023	-0.00518241	0.461	0.450313	0.0121429	0.669544	0.003	9.8e-12	FALSE	FALSE	TRUE
rs4243206	A	C	0.023	-0.00252118	0.187	0.181726	0.0157522	0.872832	0.004	1.6e-08	FALSE	FALSE	TRUE
rs4246079	A	G	-0.037	0.0365248	0.124	0.120224	0.0183425	0.0464294	0.005	2.4e-13	FALSE	FALSE	TRUE
rs4246302	A	G	-0.027	0.00700447	0.7	0.694419	0.0131691	0.594825	0.003	1.4e-16	FALSE	FALSE	TRUE
rs425277	T	C	0.028	0.0226124	0.289	0.271456	0.0134879	0.0936047	0.003	4.8e-17	FALSE	FALSE	TRUE
rs4256170	A	G	0.156	0.0137451	0.004	0.0242497	0.0389588	0.724142	0.028	3.7e-08	FALSE	FALSE	TRUE
rs4273857	A	G	0.028	0.005286	0.231	0.236298	0.014186	0.709652	0.003	6.1e-16	FALSE	FALSE	TRUE
rs429433	A	G	0.046	0.0525355	0.039	0.048363	0.0274637	0.0557633	0.007	6.7e-11	FALSE	FALSE	TRUE
rs4320932	T	C	0.028	0.0210755	0.853	0.816781	0.0158135	0.182623	0.004	1.3e-11	FALSE	FALSE	TRUE
rs4325879	T	C	-0.022	0.01608	0.266	0.259528	0.0138724	0.246445	0.004	3.7e-10	FALSE	FALSE	TRUE
rs4326884	A	G	0.018	-0.00176844	0.508	0.511578	0.0120774	0.883427	0.003	5.1e-10	FALSE	FALSE	TRUE
rs4332428	A	G	0.036	0.0464241	0.881	0.885169	0.019206	0.0156427	0.005	1.1e-15	FALSE	FALSE	TRUE
rs4337252	C	G	0.03	-0.0153096	0.5	0.494996	0.0120803	0.205043	0.003	5.6e-25	TRUE	TRUE	FALSE
rs4344931	A	C	-0.019	-0.0246708	0.29	0.287096	0.0134293	0.0661996	0.003	2.1e-09	FALSE	FALSE	TRUE
rs4350272	A	G	0.02	0.00914803	0.294	0.26953	0.0135959	0.501237	0.003	2e-09	FALSE	FALSE	TRUE
rs4357716	T	C	0.032	-0.034754	0.137	0.136355	0.0178291	0.0512596	0.005	5.1e-11	FALSE	FALSE	TRUE
rs4369779	T	C	-0.056	-0.0304417	0.215	0.212683	0.0148308	0.0401085	0.004	1.4e-54	FALSE	FALSE	TRUE
rs4425077	C	G	-0.02	-0.0184291	0.589	0.578911	0.0122097	0.131252	0.003	1.4e-11	TRUE	TRUE	FALSE
rs4428898	A	G	-0.022	-0.0412148	0.469	0.449554	0.0121629	0.000702545	0.003	1.2e-14	FALSE	FALSE	TRUE
rs4448343	A	G	-0.035	0.0169071	0.658	0.669356	0.0129171	0.190569	0.003	1.1e-28	FALSE	FALSE	TRUE
rs4548838	T	C	0.034	0.0196948	0.46	0.458415	0.0121468	0.104851	0.003	9.1e-30	FALSE	FALSE	TRUE
rs4601530	T	C	-0.026	0.00251683	0.254	0.249767	0.0139411	0.856827	0.003	5.9e-15	FALSE	FALSE	TRUE
rs4605213	C	G	0.019	-0.031048	0.344	0.358042	0.0126256	0.0139261	0.003	2e-09	TRUE	FALSE	TRUE
rs4620037	A	C	0.035	0.00488893	0.788	0.7859	0.0148049	0.741237	0.004	9.9e-21	FALSE	FALSE	TRUE
rs4624820	A	G	0.018	-0.0108015	0.53	0.533639	0.0121009	0.371978	0.003	1.8e-10	FALSE	FALSE	TRUE
rs4640244	A	G	0.025	-0.00170854	0.633	0.600621	0.0123223	0.889898	0.003	6.6e-14	FALSE	FALSE	TRUE
rs4652773	A	G	0.024	-0.0209622	0.461	0.449529	0.0121185	0.0836642	0.003	4.4e-17	FALSE	FALSE	TRUE
rs4656220	T	C	0.022	0.00683658	0.387	0.370687	0.012503	0.584724	0.003	7.5e-12	FALSE	FALSE	TRUE
rs4674354	T	C	0.022	-0.010376	0.766	0.767072	0.0142122	0.465466	0.004	2.5e-08	FALSE	FALSE	TRUE
rs4686904	T	C	-0.022	0.0105252	0.647	0.64742	0.0126335	0.404794	0.003	1e-12	FALSE	FALSE	TRUE
rs4713902	T	C	0.021	-0.0246438	0.716	0.732606	0.0136443	0.0708697	0.004	3.2e-09	FALSE	FALSE	TRUE
rs4725061	A	G	-0.02	0.0211828	0.56	0.543287	0.0121683	0.0817087	0.003	1.5e-10	FALSE	FALSE	TRUE
rs4733724	A	G	0.05	0.0162869	0.802	0.79691	0.0150436	0.278959	0.004	2.6e-42	FALSE	FALSE	TRUE
rs4735677	A	T	-0.036	-0.00805745	0.717	0.71533	0.0133743	0.546895	0.003	1.2e-29	TRUE	FALSE	TRUE
rs4746769	T	C	0.024	-0.00958393	0.86	0.875389	0.0182586	0.59971	0.004	2.5e-08	FALSE	FALSE	TRUE
rs4767473	A	G	0.025	-0.0193908	0.866	0.872648	0.0179849	0.280977	0.004	1.9e-08	FALSE	FALSE	TRUE
rs4785393	A	G	-0.023	-0.00738268	0.829	0.825976	0.015923	0.643098	0.004	1.8e-08	FALSE	FALSE	TRUE
rs479744	T	G	-0.024	-0.0269407	0.207	0.206924	0.0153735	0.0797045	0.004	1.5e-11	FALSE	FALSE	TRUE
rs4802134	A	G	0.027	-0.0015522	0.187	0.239176	0.0141581	0.912721	0.004	2.9e-11	FALSE	FALSE	TRUE
rs4803468	A	G	0.029	0.0203711	0.413	0.390224	0.0123487	0.0989636	0.003	1.2e-20	FALSE	FALSE	TRUE
rs4812586	A	G	0.033	0.00700447	0.854	0.853875	0.0171112	0.682286	0.004	1.7e-16	FALSE	FALSE	TRUE
rs4834927	A	G	-0.022	-0.0285	0.658	0.658307	0.0126673	0.0244794	0.003	1.2e-12	FALSE	FALSE	TRUE
rs4843367	T	C	-0.02	0.00465913	0.336	0.33455	0.0128704	0.717128	0.003	7.1e-10	FALSE	FALSE	TRUE
rs486359	C	G	0.017	0.0224657	0.499	0.472561	0.0121222	0.0638466	0.003	1.6e-08	TRUE	TRUE	FALSE
rs4868126	T	G	-0.025	-0.00556646	0.397	0.402835	0.0126746	0.660515	0.004	2.8e-11	FALSE	FALSE	TRUE
rs4868645	T	G	-0.016	-0.00378284	0.494	0.501814	0.0120567	0.753886	0.003	4.1e-08	FALSE	FALSE	TRUE
rs4875421	A	T	-0.019	-0.0288012	0.555	0.555778	0.0121379	0.0176394	0.003	1.1e-10	TRUE	TRUE	FALSE
rs4883972	C	G	0.019	0.0302541	0.548	0.558002	0.0121891	0.013064	0.003	1.7e-10	TRUE	TRUE	FALSE
rs4895801	C	G	-0.018	0.00357538	0.546	0.551217	0.0121841	0.769211	0.003	2.1e-09	TRUE	TRUE	FALSE
rs4896582	A	G	-0.051	0.00970278	0.309	0.299839	0.0131428	0.460426	0.003	6.9e-58	FALSE	FALSE	TRUE
rs4901537	C	G	-0.026	-0.031111	0.759	0.757623	0.0142843	0.0294086	0.004	4.9e-12	TRUE	FALSE	TRUE
rs4953951	T	C	-0.035	-0.000960461	0.092	0.0690221	0.0238339	0.967851	0.005	4.3e-11	FALSE	FALSE	TRUE
rs497273	C	G	0.019	-0.0132068	0.351	0.363653	0.0125345	0.292061	0.003	2.8e-10	TRUE	FALSE	TRUE
rs4973429	T	G	-0.02	0.00349389	0.32	0.325495	0.01293	0.787053	0.003	1.3e-08	FALSE	FALSE	TRUE
rs4974480	A	T	-0.037	-0.0071213	0.324	0.325894	0.0129592	0.582642	0.004	5.7e-23	TRUE	FALSE	TRUE
rs4986172	T	C	-0.038	0.0204299	0.325	0.340289	0.0127175	0.108144	0.003	1.6e-31	FALSE	FALSE	TRUE
rs509035	A	G	0.029	-0.0279459	0.315	0.318934	0.0130054	0.0316518	0.003	3e-20	FALSE	FALSE	TRUE
rs526896	T	G	0.037	0.00186574	0.739	0.723434	0.013502	0.890078	0.003	2.6e-27	FALSE	FALSE	TRUE
rs540652	T	C	0.021	-0.00303961	0.46	0.469076	0.0120729	0.801206	0.003	6.2e-13	FALSE	FALSE	TRUE
rs552707	T	C	0.047	0.00556449	0.29	0.2961	0.013209	0.67331	0.003	7.5e-49	FALSE	FALSE	TRUE
rs564914	A	T	-0.025	-0.000159987	0.612	0.585699	0.0122608	0.989793	0.003	4.1e-17	TRUE	FALSE	TRUE
rs567401	T	C	0.028	-0.00483266	0.174	0.169095	0.0172857	0.779793	0.004	3.1e-11	FALSE	FALSE	TRUE
rs568610	T	C	0.023	0.0054352	0.239	0.240199	0.0141642	0.701239	0.003	1.2e-11	FALSE	FALSE	TRUE
rs5742915	T	C	-0.038	0.0201588	0.516	0.53829	0.0121076	0.0959196	0.003	1.2e-34	FALSE	FALSE	TRUE
rs5757318	A	T	-0.028	0.000426091	0.888	0.844602	0.0167086	0.979655	0.005	3.4e-09	TRUE	FALSE	TRUE
rs584828	T	C	-0.028	-0.00954743	0.382	0.400452	0.0123556	0.43968	0.003	3.3e-20	FALSE	FALSE	TRUE
rs6020202	A	G	-0.021	0.00718413	0.223	0.225955	0.0144283	0.618776	0.004	6.3e-09	FALSE	FALSE	TRUE
rs6061231	A	C	-0.02	-0.0343699	0.28	0.286778	0.0134607	0.0106697	0.003	1.7e-10	FALSE	FALSE	TRUE
rs606452	A	C	0.043	0.0171619	0.138	0.139815	0.0172583	0.320084	0.004	6.4e-23	FALSE	FALSE	TRUE
rs6080830	A	G	0.016	0.0118489	0.558	0.563387	0.0121861	0.330882	0.003	1.5e-08	FALSE	FALSE	TRUE
rs6085662	C	G	0.021	0.0244096	0.357	0.364095	0.0125468	0.0516729	0.003	5.2e-11	TRUE	FALSE	TRUE
rs6137287	T	C	0.02	0.0442561	0.292	0.295723	0.0131748	0.000782797	0.003	4.8e-10	FALSE	FALSE	TRUE
rs632124	A	T	0.022	-0.00357438	0.426	0.416563	0.0122852	0.771088	0.003	2.2e-14	TRUE	TRUE	FALSE
rs6420435	A	C	0.025	0.015578	0.222	0.233043	0.0144216	0.280153	0.004	1.8e-11	FALSE	FALSE	TRUE
rs6435143	A	C	0.019	-0.000302046	0.451	0.455783	0.0121646	0.980203	0.003	2.4e-10	FALSE	FALSE	TRUE
rs6439168	A	G	-0.038	-0.000701246	0.22	0.221466	0.014547	0.961535	0.004	5.2e-26	FALSE	FALSE	TRUE
rs6441170	T	C	-0.022	0.0231939	0.624	0.634042	0.0125797	0.0652229	0.003	8.6e-14	FALSE	FALSE	TRUE
rs6446315	A	G	-0.025	0.00592552	0.845	0.83555	0.0163579	0.717168	0.004	3.6e-09	FALSE	FALSE	TRUE
rs6457374	T	C	-0.029	-0.0846352	0.737	0.696378	0.0129756	6.91e-11	0.004	1.5e-14	FALSE	FALSE	TRUE
rs6462432	A	G	0.017	-0.0196212	0.394	0.405284	0.0123189	0.111209	0.003	1.8e-08	FALSE	FALSE	TRUE
rs6485978	T	C	-0.022	0.0027939	0.542	0.531884	0.0121145	0.817631	0.003	2.1e-14	FALSE	FALSE	TRUE
rs648831	T	C	0.027	-0.00355368	0.509	0.530629	0.0121631	0.770049	0.003	3.9e-18	FALSE	FALSE	TRUE
rs6504389	C	G	0.023	-0.0160674	0.148	0.152505	0.0169873	0.34422	0.004	1.8e-08	TRUE	FALSE	TRUE
rs6511689	T	C	0.019	-0.000419912	0.683	0.698382	0.0131854	0.97476	0.003	1.2e-08	FALSE	FALSE	TRUE
rs6540834	T	C	-0.028	0.00509699	0.378	0.395033	0.0123384	0.679799	0.003	1.7e-17	FALSE	FALSE	TRUE
rs6544089	T	C	0.018	0.0143565	0.367	0.373239	0.0124801	0.250048	0.003	8.1e-10	FALSE	FALSE	TRUE
rs6561319	A	C	0.021	-0.00631005	0.636	0.631731	0.0125079	0.61407	0.003	1.5e-11	FALSE	FALSE	TRUE
rs6563199	T	C	0.018	-0.00821364	0.357	0.355281	0.012739	0.519092	0.003	4.8e-09	FALSE	FALSE	TRUE
rs6571772	A	T	0.018	-0.0167194	0.695	0.702301	0.0132543	0.207095	0.003	3.7e-08	TRUE	FALSE	TRUE
rs6577717	T	G	0.045	0.0281783	0.664	0.665304	0.0129102	0.0290596	0.005	9.9e-20	FALSE	FALSE	TRUE
rs6584575	A	G	0.032	-0.0143718	0.107	0.0966632	0.0206233	0.485885	0.005	1.2e-09	FALSE	FALSE	TRUE
rs6594336	T	C	-0.024	0.0020479	0.436	0.443296	0.0121634	0.866516	0.003	1.2e-14	FALSE	FALSE	TRUE
rs6596075	C	G	-0.023	0.0160135	0.841	0.835711	0.0163938	0.328665	0.004	1.2e-08	TRUE	FALSE	TRUE
rs6600365	T	C	-0.027	0.0026475	0.57	0.562771	0.0121454	0.82745	0.003	9.9e-21	FALSE	FALSE	TRUE
rs6658763	T	C	-0.034	0.0530288	0.079	0.0750414	0.0224447	0.0181413	0.005	5.1e-10	FALSE	FALSE	TRUE
rs6688100	T	C	0.016	-0.0199272	0.471	0.470233	0.0121091	0.0998305	0.003	2.2e-08	FALSE	FALSE	TRUE
rs6691924	T	C	0.031	0.0108911	0.905	0.883929	0.0189912	0.56631	0.005	4.7e-10	FALSE	FALSE	TRUE
rs6694089	A	G	0.027	0.00812689	0.296	0.286164	0.0133212	0.541969	0.004	2e-13	FALSE	FALSE	TRUE
rs6696239	A	G	-0.038	-0.000117007	0.181	0.194327	0.0152567	0.993903	0.004	2.8e-25	FALSE	FALSE	TRUE
rs6714546	A	G	-0.035	-0.00661785	0.241	0.291661	0.0133151	0.61916	0.003	2.4e-24	FALSE	FALSE	TRUE
rs6733349	T	C	0.023	-0.00597213	0.666	0.673223	0.012874	0.642959	0.003	7.1e-14	FALSE	FALSE	TRUE
rs6746356	A	C	0.019	0.00888435	0.748	0.753371	0.0140483	0.527125	0.003	1.8e-08	FALSE	FALSE	TRUE
rs6751657	T	C	-0.021	0.0172307	0.477	0.47219	0.0120931	0.154314	0.003	9.4e-13	FALSE	FALSE	TRUE
rs6754426	A	G	-0.022	0.00684651	0.419	0.405837	0.012389	0.580632	0.004	1.1e-09	FALSE	FALSE	TRUE
rs6761041	T	C	0.024	-0.00766058	0.549	0.556348	0.0121741	0.529289	0.003	1.7e-16	FALSE	FALSE	TRUE
rs6762606	T	C	0.021	0.00891019	0.284	0.285155	0.0133779	0.505226	0.004	2.8e-08	FALSE	FALSE	TRUE
rs6794009	A	G	-0.016	0.00603115	0.559	0.559525	0.0121747	0.620313	0.003	2.8e-08	FALSE	FALSE	TRUE
rs6813055	A	T	0.017	0.0122546	0.5	0.48456	0.0120891	0.31082	0.003	5.5e-09	TRUE	TRUE	FALSE
rs6829680	A	G	0.016	-0.0186855	0.45	0.438363	0.0121713	0.12474	0.003	2.2e-08	FALSE	FALSE	TRUE
rs6838153	A	G	-0.021	-0.0191848	0.679	0.680898	0.0129159	0.137464	0.003	7.9e-12	FALSE	FALSE	TRUE
rs6845999	T	C	0.024	-0.0144245	0.443	0.427111	0.0121966	0.236939	0.003	1.3e-12	FALSE	FALSE	TRUE
rs6879260	T	C	-0.027	-0.00384739	0.388	0.392188	0.0123536	0.755455	0.003	1.1e-17	FALSE	FALSE	TRUE
rs6887276	C	G	-0.018	0.0125504	0.536	0.522045	0.012093	0.299335	0.003	3.3e-09	TRUE	TRUE	FALSE
rs6894139	T	G	0.031	0.00743558	0.556	0.532798	0.012101	0.538895	0.003	4.6e-25	FALSE	FALSE	TRUE
rs6899744	T	G	-0.103	-0.0275809	0.018	0.0170571	0.0472153	0.559125	0.014	5.5e-13	FALSE	FALSE	TRUE
rs6902771	T	C	0.029	-0.0121768	0.457	0.4628	0.0120852	0.313638	0.003	1.6e-21	FALSE	FALSE	TRUE
rs6903448	T	C	-0.032	-0.00134691	0.148	0.142254	0.0173326	0.938053	0.004	4.4e-15	FALSE	FALSE	TRUE
rs6911389	T	G	0.018	-0.00161731	0.356	0.338321	0.0127449	0.899011	0.003	1.4e-08	FALSE	FALSE	TRUE
rs6919534	A	G	0.032	-0.00621067	0.871	0.858372	0.0172421	0.718481	0.005	2.6e-12	FALSE	FALSE	TRUE
rs6920372	A	G	-0.026	-0.0119866	0.416	0.40834	0.0122822	0.329114	0.003	5.7e-19	FALSE	FALSE	TRUE
rs6921207	A	G	0.022	-0.0178982	0.362	0.375745	0.0125147	0.152664	0.003	8.9e-14	FALSE	FALSE	TRUE
rs692964	A	G	-0.019	0.01322	0.615	0.603393	0.0123592	0.284767	0.003	2.3e-10	FALSE	FALSE	TRUE
rs6949739	A	T	-0.037	0.0057733	0.082	0.0818215	0.0220845	0.793728	0.005	4.8e-12	TRUE	FALSE	TRUE
rs6952113	A	G	-0.018	0.00521637	0.388	0.385592	0.0123909	0.673618	0.003	1.1e-09	FALSE	FALSE	TRUE
rs6955948	T	C	0.031	0.00250686	0.291	0.273265	0.0135199	0.853149	0.003	8.8e-20	FALSE	FALSE	TRUE
rs6962887	T	G	0.022	0.00834976	0.688	0.692954	0.0131559	0.525636	0.003	9.6e-11	FALSE	FALSE	TRUE
rs6971575	C	G	0.022	0.0335992	0.294	0.305031	0.0131855	0.010822	0.004	3.6e-10	TRUE	FALSE	TRUE
rs6974574	A	T	-0.031	0.00465913	0.337	0.345552	0.0126948	0.713457	0.003	2.3e-19	TRUE	FALSE	TRUE
rs6988484	T	C	-0.023	-0.0244389	0.742	0.758182	0.0140216	0.0813443	0.003	4.2e-12	FALSE	FALSE	TRUE
rs6999671	A	G	0.055	-0.0123115	0.034	0.0379168	0.0318241	0.698863	0.009	1.4e-10	FALSE	FALSE	TRUE
rs7007200	C	G	-0.017	-0.0117781	0.29	0.298215	0.0132359	0.373534	0.003	4.7e-08	TRUE	FALSE	TRUE
rs7027110	A	G	0.032	0.0040717	0.23	0.228798	0.0143481	0.776611	0.003	2.3e-20	FALSE	FALSE	TRUE
rs7033487	T	C	0.041	-0.00388245	0.799	0.80059	0.015064	0.796561	0.004	3.5e-29	FALSE	FALSE	TRUE
rs7033940	C	G	-0.024	-0.00793137	0.122	0.109122	0.0193734	0.682268	0.004	3.8e-08	TRUE	FALSE	TRUE
rs703985	A	T	-0.02	-0.0110191	0.597	0.588737	0.0122969	0.370215	0.004	6.8e-09	TRUE	FALSE	TRUE
rs7043114	T	C	-0.028	0.00438661	0.561	0.556253	0.0121559	0.718179	0.003	1.3e-22	FALSE	FALSE	TRUE
rs7069985	A	G	-0.023	-0.00399202	0.77	0.784215	0.014654	0.785115	0.003	1.3e-11	FALSE	FALSE	TRUE
rs7097701	T	C	-0.016	-0.0227102	0.519	0.529704	0.0120873	0.0602715	0.003	2.4e-08	FALSE	FALSE	TRUE
rs711245	A	G	-0.023	-0.0052196	0.338	0.328686	0.012892	0.68558	0.003	7.2e-13	FALSE	FALSE	TRUE
rs7112925	T	C	-0.023	0.012304	0.362	0.356006	0.0125667	0.327464	0.003	2.6e-14	FALSE	FALSE	TRUE
rs7126398	C	G	0.047	0.0391438	0.051	0.0638099	0.0244086	0.108798	0.006	1.7e-15	TRUE	FALSE	TRUE
rs7154721	T	C	0.027	0.0237119	0.581	0.575995	0.0122323	0.0525619	0.003	1.3e-20	FALSE	FALSE	TRUE
rs7162542	C	G	-0.03	-0.0185367	0.441	0.444785	0.0121556	0.127265	0.004	7.7e-16	TRUE	TRUE	FALSE
rs7162825	T	C	0.016	-0.0384416	0.501	0.516015	0.012094	0.00147892	0.003	2.8e-08	FALSE	FALSE	TRUE
rs7170986	A	G	-0.019	-0.00688767	0.228	0.227783	0.0144693	0.634079	0.003	1.1e-08	FALSE	FALSE	TRUE
rs7177711	A	G	0.021	0.00054815	0.557	0.550148	0.0121295	0.96398	0.003	1.6e-13	FALSE	FALSE	TRUE
rs7181724	A	G	-0.02	-0.0178104	0.49	0.569973	0.0123136	0.147962	0.003	2.4e-10	FALSE	FALSE	TRUE
rs720390	A	G	0.068	0.00497759	0.378	0.374809	0.0124608	0.689347	0.004	8.8e-58	FALSE	FALSE	TRUE
rs724016	A	G	-0.078	-0.00602183	0.556	0.552781	0.0121339	0.619502	0.003	1.1e-156	FALSE	FALSE	TRUE
rs7253628	A	G	-0.024	0.00436451	0.839	0.828802	0.0160901	0.786184	0.004	6.2e-10	FALSE	FALSE	TRUE
rs7259684	A	G	-0.039	-0.00378284	0.922	0.921347	0.0224065	0.866085	0.006	1.7e-09	FALSE	FALSE	TRUE
rs7261425	C	G	0.021	-0.00145893	0.717	0.721559	0.0134809	0.914075	0.003	5.1e-10	TRUE	FALSE	TRUE
rs7273787	A	G	-0.022	-0.00596219	0.659	0.653488	0.012679	0.638234	0.003	3e-12	FALSE	FALSE	TRUE
rs7284476	A	G	0.016	0.00190818	0.455	0.460092	0.0121022	0.87484	0.003	4.6e-08	FALSE	FALSE	TRUE
rs7299326	T	C	-0.041	-0.0496105	0.048	0.0480832	0.0290605	0.0877949	0.007	8.7e-09	FALSE	FALSE	TRUE
rs731874	A	G	0.02	0.0177515	0.279	0.299717	0.0131161	0.17602	0.003	9.2e-10	FALSE	FALSE	TRUE
rs7319045	A	G	0.024	-0.0148111	0.378	0.368465	0.0125256	0.237021	0.003	3.7e-15	FALSE	FALSE	TRUE
rs7334755	T	C	-0.023	0.0163162	0.193	0.19887	0.0150798	0.279199	0.004	3.9e-08	FALSE	FALSE	TRUE
rs738288	A	G	-0.019	0.0138312	0.539	0.529744	0.0121652	0.255564	0.003	1.5e-10	FALSE	FALSE	TRUE
rs7466269	A	G	0.033	0.0160024	0.652	0.646633	0.0126363	0.205372	0.003	1.7e-26	FALSE	FALSE	TRUE
rs749052	T	C	0.053	0.0393689	0.939	0.939468	0.0256055	0.124168	0.007	3.5e-15	FALSE	FALSE	TRUE
rs749234	A	G	0.018	-0.00453929	0.312	0.311557	0.0130126	0.727223	0.003	1.3e-08	FALSE	FALSE	TRUE
rs7517682	A	G	-0.022	0.012351	0.571	0.574686	0.0122252	0.312343	0.003	9.2e-14	FALSE	FALSE	TRUE
rs7534365	T	C	-0.045	-0.0439882	0.835	0.835566	0.0173995	0.0114611	0.005	3.5e-20	FALSE	FALSE	TRUE
rs7544462	A	C	0.032	-0.048714	0.919	0.914117	0.0212623	0.0219454	0.005	1.1e-09	FALSE	FALSE	TRUE
rs7551732	A	T	0.027	-0.0135084	0.598	0.583004	0.0122579	0.270619	0.003	2.5e-19	TRUE	FALSE	TRUE
rs7561273	A	G	-0.023	0.0262134	0.46	0.46956	0.0120861	0.0301148	0.003	1.3e-14	FALSE	FALSE	TRUE
rs7567288	T	C	-0.028	-0.00438039	0.817	0.809625	0.0153348	0.77498	0.004	3.8e-13	FALSE	FALSE	TRUE
rs7567851	C	G	0.039	0.0552273	0.078	0.000136484	0.0228474	0.0156398	0.006	2.2e-12	TRUE	FALSE	TRUE
rs7568069	A	G	-0.021	-0.0244584	0.57	0.572953	0.0121858	0.0447245	0.003	1.4e-13	FALSE	FALSE	TRUE
rs757081	C	G	-0.024	0.00591446	0.667	0.664851	0.0128059	0.644169	0.003	3.2e-14	TRUE	FALSE	TRUE
rs7605699	C	G	-0.034	-0.00314594	0.194	0.223838	0.0146429	0.829895	0.004	9.3e-17	TRUE	FALSE	TRUE
rs761391	T	C	-0.021	0.00572536	0.529	0.535929	0.0121291	0.636913	0.003	6.1e-10	FALSE	FALSE	TRUE
rs763318	A	G	-0.025	-0.00969383	0.464	0.450664	0.0121399	0.424573	0.003	4.4e-17	FALSE	FALSE	TRUE
rs7633464	A	G	0.016	-0.0128239	0.479	0.477676	0.0120957	0.289055	0.003	1.9e-08	FALSE	FALSE	TRUE
rs7646824	A	G	0.027	-0.0001	0.894	0.889073	0.0192634	0.996008	0.005	1.8e-08	FALSE	FALSE	TRUE
rs7652177	C	G	-0.037	0.00354371	0.491	0.495404	0.0120578	0.768745	0.003	1e-36	TRUE	TRUE	FALSE
rs7654571	A	G	0.023	0.0365248	0.237	0.240995	0.0140561	0.00935893	0.004	2.1e-09	FALSE	FALSE	TRUE
rs7659107	A	G	-0.024	-0.00279609	0.783	0.766836	0.0143388	0.845411	0.004	6.6e-12	FALSE	FALSE	TRUE
rs7692995	T	C	0.101	-0.0196556	0.84	0.843547	0.0164999	0.233542	0.005	5.2e-100	FALSE	FALSE	TRUE
rs7701414	A	G	-0.041	-0.0196261	0.552	0.541082	0.0121062	0.10498	0.003	4.9e-42	FALSE	FALSE	TRUE
rs7712162	T	C	0.024	-1.9e-05	0.179	0.174042	0.015903	0.999053	0.004	2.2e-10	FALSE	FALSE	TRUE
rs7716219	T	C	0.029	-0.0243265	0.296	0.300884	0.0132042	0.0654231	0.003	2.5e-21	FALSE	FALSE	TRUE
rs7727731	T	C	0.033	-0.0189362	0.103	0.127452	0.0182332	0.299002	0.005	2.1e-11	FALSE	FALSE	TRUE
rs7731703	T	C	-0.032	0.00358357	0.324	0.328354	0.0129015	0.781476	0.003	2.7e-20	FALSE	FALSE	TRUE
rs7733195	A	G	-0.028	-0.0147381	0.349	0.348122	0.012707	0.246111	0.003	3.4e-20	FALSE	FALSE	TRUE
rs7740107	A	T	-0.034	-0.0166113	0.74	0.735465	0.0136017	0.221906	0.003	5.1e-22	TRUE	FALSE	TRUE
rs7743622	C	G	-0.018	0.0388553	0.427	0.433849	0.0121843	0.00142827	0.003	4.6e-08	TRUE	TRUE	FALSE
rs7745166	A	C	-0.026	-0.0212053	0.409	0.40739	0.0125223	0.090373	0.003	5.1e-16	FALSE	FALSE	TRUE
rs7774834	A	C	0.019	0.0205058	0.514	0.515593	0.0120878	0.0898078	0.003	5.5e-11	FALSE	FALSE	TRUE
rs7782764	A	G	0.029	-0.03289	0.142	0.152326	0.0170209	0.0533223	0.005	4.5e-09	FALSE	FALSE	TRUE
rs780094	T	C	-0.021	-0.0263429	0.388	0.381179	0.0124388	0.0341898	0.003	7.5e-12	FALSE	FALSE	TRUE
rs7823327	T	G	0.019	-0.0124917	0.488	0.501846	0.0121215	0.302776	0.003	7e-11	FALSE	FALSE	TRUE
rs782930	A	G	-0.019	0.0112564	0.329	0.335499	0.0127304	0.376637	0.003	4e-10	FALSE	FALSE	TRUE
rs7834383	T	G	0.021	-0.0116506	0.352	0.355255	0.0126772	0.358069	0.003	1.9e-11	FALSE	FALSE	TRUE
rs7849585	T	G	0.036	0.00859297	0.318	0.332619	0.0127987	0.502143	0.003	9.8e-29	FALSE	FALSE	TRUE
rs7853235	T	C	0.029	0.0176041	0.201	0.190307	0.0153511	0.251408	0.004	8.8e-15	FALSE	FALSE	TRUE
rs7870753	A	G	-0.045	-0.0211057	0.78	0.779599	0.0144677	0.144593	0.004	1.7e-37	FALSE	FALSE	TRUE
rs7899004	T	C	0.024	0.0169031	0.577	0.571502	0.0121925	0.165644	0.003	4.3e-17	FALSE	FALSE	TRUE
rs7971536	A	T	-0.028	0.0190867	0.455	0.496284	0.01209	0.114416	0.003	5e-18	TRUE	TRUE	FALSE
rs7980687	A	G	0.036	-0.00570424	0.192	0.204447	0.0149934	0.703612	0.004	1.3e-21	FALSE	FALSE	TRUE
rs798497	A	G	0.057	0.0137694	0.702	0.699624	0.0132222	0.297686	0.003	2.7e-71	FALSE	FALSE	TRUE
rs7985356	A	T	-0.023	-0.0458157	0.23	0.23082	0.014466	0.00153934	0.003	2.5e-11	TRUE	FALSE	TRUE
rs8006657	A	G	-0.024	-0.00619716	0.377	0.374958	0.0125203	0.620639	0.003	3.7e-15	FALSE	FALSE	TRUE
rs8017130	A	G	-0.023	-0.0271544	0.305	0.313402	0.0131608	0.0390878	0.003	6.5e-12	FALSE	FALSE	TRUE
rs8028843	T	C	0.017	0.0130873	0.649	0.618657	0.0124712	0.293994	0.003	2.2e-08	FALSE	FALSE	TRUE
rs8042424	T	C	-0.022	0.00517658	0.241	0.231543	0.0143407	0.717938	0.004	5.1e-10	FALSE	FALSE	TRUE
rs8052560	A	C	0.037	0.00757361	0.768	0.764289	0.0142346	0.594679	0.004	8.4e-17	FALSE	FALSE	TRUE
rs8058684	A	G	0.021	-0.0174738	0.311	0.301506	0.0131911	0.185297	0.003	6.4e-11	FALSE	FALSE	TRUE
rs8067165	C	G	-0.022	0.0223777	0.388	0.395212	0.012446	0.0722421	0.003	3.4e-11	TRUE	FALSE	TRUE
rs806794	A	G	0.055	0.0527649	0.718	0.730913	0.0137611	0.00012591	0.003	7.8e-59	FALSE	FALSE	TRUE
rs8069300	C	G	-0.016	-0.0163654	0.523	0.526716	0.0120804	0.175447	0.003	1.7e-08	TRUE	TRUE	FALSE
rs8073177	T	C	-0.021	0.00198802	0.22	0.225641	0.0144732	0.890492	0.004	1.4e-08	FALSE	FALSE	TRUE
rs8073371	T	C	-0.029	-0.0224491	0.214	0.22143	0.0146391	0.125148	0.004	2.8e-16	FALSE	FALSE	TRUE
rs8097893	A	G	0.044	-0.0275082	0.958	0.957308	0.0294042	0.349559	0.007	1.3e-10	FALSE	FALSE	TRUE
rs8102380	A	G	-0.021	-0.0166604	0.68	0.665331	0.0127689	0.191933	0.003	5.9e-12	FALSE	FALSE	TRUE
rs8103068	T	C	0.032	0.0149289	0.906	0.87571	0.0184365	0.418073	0.005	5e-12	FALSE	FALSE	TRUE
rs8103992	A	C	0.024	-0.00366471	0.197	0.198993	0.0151691	0.809092	0.004	3.6e-10	FALSE	FALSE	TRUE
rs8117259	T	C	-0.023	-0.0103716	0.179	0.179874	0.0159654	0.515921	0.004	5e-09	FALSE	FALSE	TRUE
rs817300	A	G	-0.07	0.0445813	0.052	0.075125	0.0225544	0.0481088	0.007	2.2e-23	FALSE	FALSE	TRUE
rs8180991	C	G	0.029	-0.00670746	0.765	0.758579	0.0142718	0.638288	0.004	2.8e-16	TRUE	FALSE	TRUE
rs820848	A	G	-0.021	0.00477538	0.704	0.704394	0.0132771	0.719068	0.004	3.6e-09	FALSE	FALSE	TRUE
rs822531	T	C	0.035	-0.018439	0.776	0.795007	0.015003	0.219112	0.004	1.1e-18	FALSE	FALSE	TRUE
rs833152	A	C	-0.016	-0.0333671	0.581	0.571939	0.0121928	0.00620571	0.003	4e-08	FALSE	FALSE	TRUE
rs833706	A	G	0.02	-0.0222702	0.763	0.758838	0.0140261	0.112314	0.004	6.8e-09	FALSE	FALSE	TRUE
rs862034	A	G	-0.03	0.0123336	0.352	0.355838	0.0125551	0.325822	0.003	2.6e-23	FALSE	FALSE	TRUE
rs867245	C	G	0.039	-0.0372187	0.941	0.94579	0.0264217	0.158917	0.006	4e-10	TRUE	FALSE	TRUE
rs868489	T	C	-0.021	-0.00677792	0.187	0.236951	0.0142964	0.635422	0.004	2.9e-08	FALSE	FALSE	TRUE
rs870183	A	G	-0.017	0.00158874	0.46	0.452169	0.0121213	0.895842	0.003	3.8e-09	FALSE	FALSE	TRUE
rs8756	A	C	-0.054	0.0120442	0.506	0.515648	0.012094	0.319311	0.003	1.3e-71	FALSE	FALSE	TRUE
rs888403	A	G	-0.019	0.00386646	0.585	0.643964	0.01263	0.759499	0.003	1e-08	FALSE	FALSE	TRUE
rs891088	A	G	-0.027	-0.0145634	0.74	0.737974	0.0136477	0.286003	0.003	1.3e-15	FALSE	FALSE	TRUE
rs894343	A	G	0.029	8e-05	0.295	0.288262	0.0133722	0.995498	0.005	3.2e-09	FALSE	FALSE	TRUE
rs897080	T	C	-0.033	-0.00109939	0.76	0.770336	0.0143426	0.938827	0.003	2.6e-21	FALSE	FALSE	TRUE
rs902143	T	C	0.02	0.00140901	0.462	0.449228	0.0121572	0.907959	0.003	3.8e-12	FALSE	FALSE	TRUE
rs915506	A	G	-0.019	-0.0036617	0.361	0.357674	0.0125806	0.771024	0.003	1.5e-10	FALSE	FALSE	TRUE
rs9217	T	C	-0.03	-0.0159029	0.642	0.638098	0.0125624	0.205504	0.003	4.4e-23	FALSE	FALSE	TRUE
rs926438	T	C	0.018	-0.00139902	0.554	0.557561	0.0121276	0.907949	0.003	8e-10	FALSE	FALSE	TRUE
rs9291926	T	G	0.019	0.00811697	0.506	0.467772	0.0121213	0.503127	0.003	9.3e-10	FALSE	FALSE	TRUE
rs9292468	T	C	0.053	-0.00814609	0.404	0.399842	0.0123428	0.509282	0.004	4.8e-46	FALSE	FALSE	TRUE
rs929637	T	G	-0.022	0.0156765	0.224	0.226324	0.0143624	0.274978	0.004	1.9e-10	FALSE	FALSE	TRUE
rs9309101	A	G	-0.02	-0.0145339	0.662	0.639488	0.0125751	0.247926	0.003	3.3e-10	FALSE	FALSE	TRUE
rs932445	T	C	0.021	0.00397188	0.589	0.585684	0.0122585	0.745955	0.003	1.1e-11	FALSE	FALSE	TRUE
rs9327705	A	G	0.02	0.0237849	0.225	0.220374	0.014512	0.101219	0.004	2.2e-08	FALSE	FALSE	TRUE
rs9328445	T	C	-0.042	-0.00508591	0.452	0.438529	0.0121739	0.676122	0.004	6.6e-23	FALSE	FALSE	TRUE
rs936339	T	C	0.022	-0.0114685	0.187	0.195248	0.0153723	0.455626	0.004	2e-08	FALSE	FALSE	TRUE
rs9392918	T	C	-0.041	-0.0192142	0.523	0.514241	0.0121289	0.113241	0.003	2.4e-43	FALSE	FALSE	TRUE
rs9395264	T	G	-0.02	-0.0162412	0.309	0.306031	0.0131298	0.216096	0.003	1.1e-10	FALSE	FALSE	TRUE
rs9405356	T	C	0.025	0.0177058	0.608	0.595775	0.0124088	0.153613	0.004	2.4e-08	FALSE	FALSE	TRUE
rs9409082	T	C	-0.026	-0.00265051	0.243	0.243101	0.0141892	0.851836	0.004	3.3e-13	FALSE	FALSE	TRUE
rs9428104	A	G	-0.044	-0.0108163	0.243	0.255032	0.0139257	0.437308	0.003	1.1e-37	FALSE	FALSE	TRUE
rs9434723	A	G	0.028	-0.0235379	0.151	0.144747	0.0175214	0.179154	0.004	8.6e-12	FALSE	FALSE	TRUE
rs9443804	A	G	-0.021	-0.0110388	0.57	0.555093	0.0121921	0.365125	0.003	6.4e-12	FALSE	FALSE	TRUE
rs9456307	A	T	-0.05	0.0134492	0.058	0.0585555	0.0255725	0.598889	0.007	1.3e-13	TRUE	FALSE	TRUE
rs953199	A	C	-0.02	-0.0134805	0.243	0.244133	0.0140852	0.33855	0.004	6.1e-09	FALSE	FALSE	TRUE
rs955748	A	G	-0.028	0.0069061	0.243	0.240774	0.0141069	0.624522	0.003	4.8e-16	FALSE	FALSE	TRUE
rs956796	A	G	-0.034	0.018861	0.102	0.114989	0.0191323	0.324324	0.005	1.7e-10	FALSE	FALSE	TRUE
rs958225	A	T	0.047	0.0638852	0.056	0.0570884	0.0255782	0.0125015	0.008	2.8e-09	TRUE	FALSE	TRUE
rs960006	T	C	-0.021	0.00307472	0.527	0.51869	0.0121093	0.79957	0.003	3e-10	FALSE	FALSE	TRUE
rs961014	A	G	0.038	0.0198614	0.42	0.422075	0.0121856	0.103054	0.003	3.9e-27	FALSE	FALSE	TRUE
rs9650315	T	G	-0.057	-0.0207437	0.136	0.129717	0.0180636	0.250814	0.005	2.5e-34	FALSE	FALSE	TRUE
rs975210	A	G	0.034	0.00820624	0.184	0.186272	0.015511	0.596569	0.004	7.9e-17	FALSE	FALSE	TRUE
rs9766	A	G	0.021	-0.00907866	0.528	0.540187	0.0121146	0.453681	0.003	2.4e-13	FALSE	FALSE	TRUE
rs9816693	C	G	0.031	0.00319489	0.174	0.182436	0.0156219	0.838007	0.004	3.6e-15	TRUE	FALSE	TRUE
rs9825951	A	T	-0.02	-0.0112267	0.648	0.634248	0.0126386	0.374232	0.003	4.2e-10	TRUE	FALSE	TRUE
rs9835332	C	G	-0.028	-0.0234355	0.459	0.46766	0.0121141	0.0530462	0.003	3e-22	TRUE	TRUE	FALSE
rs9841435	A	G	-0.019	0.0156275	0.679	0.691387	0.0131103	0.233269	0.003	6.2e-10	FALSE	FALSE	TRUE
rs9858528	A	G	0.021	0.0305685	0.733	0.739921	0.0138419	0.0272149	0.003	8.5e-11	FALSE	FALSE	TRUE
rs9880211	A	G	-0.032	-0.0435559	0.242	0.241177	0.0142587	0.00225287	0.003	1.3e-20	FALSE	FALSE	TRUE
rs9889755	T	C	0.039	-0.0091245	0.108	0.106536	0.0195212	0.640212	0.005	1.5e-13	FALSE	FALSE	TRUE
rs989393	T	C	0.023	-0.0276541	0.711	0.711001	0.0132732	0.0372038	0.003	5.8e-13	FALSE	FALSE	TRUE
rs991946	T	C	-0.022	-0.00914267	0.48	0.478549	0.012092	0.449582	0.003	6.8e-14	FALSE	FALSE	TRUE
rs991967	A	C	-0.038	0.0112672	0.711	0.713608	0.0133881	0.399999	0.003	4.1e-32	FALSE	FALSE	TRUE
rs992157	A	G	0.018	-0.0301509	0.557	0.563433	0.0121823	0.0133269	0.003	1.6e-09	FALSE	FALSE	TRUE
rs9929889	T	C	-0.018	-0.00386847	0.422	0.413654	0.0123297	0.753694	0.003	4.3e-08	FALSE	FALSE	TRUE
rs994533	C	G	-0.031	0.00118929	0.316	0.314636	0.0130324	0.927153	0.003	1.9e-22	TRUE	FALSE	TRUE
rs9967417	C	G	-0.037	-0.00942544	0.563	0.565923	0.0121639	0.438414	0.003	1.2e-32	TRUE	TRUE	FALSE
rs996743	A	G	0.038	0.0117801	0.963	0.909986	0.0213507	0.581133	0.007	9.1e-09	FALSE	FALSE	TRUE
rs9977276	T	G	-0.023	-0.0311522	0.215	0.226608	0.0145656	0.0324554	0.004	1.3e-10	FALSE	FALSE	TRUE
rs9993613	T	G	0.03	-0.0027568	0.478	0.47449	0.0120809	0.819474	0.003	7.8e-25	FALSE	FALSE	TRUE
rs999599	T	C	0.017	0.00624049	0.371	0.376002	0.0124784	0.616813	0.003	9.7e-09	FALSE	FALSE	TRUE
Exposure: height, outcome: CKD
beta = regression beta, se = standard error, eaf = effect allele frequency
The genetic instruments for height was implemented from the summary statistics for height by a previous GWAS study by the GIANT consortium. The statistics from the COJO analysis was used.
The harmonized data is presented. The instruments that were palindromic with intermediate allele frequencies (ambigous) were excluded from the MR analysis and marked as "FALSE" in the column mr_keep.
The summary stastitsics for eGFR was calculated by the GWAS in the 321405 UK Biobank white british ancestry participants who passed the sample quality control filter. The GWAS was performed with adjusted for age, sex, age×sex, age2, and the first 10 genetic principal components
Reference for GIANT consortium GWAS including 253288 individuals: Wood AR, Esko T, Yang J, Vedantam S, Pers TH, Gustafsson S, et al. Defining the role of common variation in the genomic and biological architecture of adult human height. Nat Genet. 2014;46
