# Supplementary material for: Causal linkage between adult height and kidney function: An integrated population-scale observational analysis and Mendelian randomization study
Source: PLoS One. 2021 Jul 29;16(7):e0254649. doi: 10.1371/journal.pone.0254649 (PMC8321232; doi:10.1371/journal.pone.0254649)
Supplement: S5 Table — (XLSX) [file pone.0254649.s009.xlsx]

## Sheet: S5_Table
S6 Table. Association study of the genetic instruments with potential confounders in the UK Biobank data.
Chr	Pos	SNP	effect allele	other allele	Diabetes mellitus			Hypertension			Obesity (BMI≥ 30kg/m2)			Lowest P value
					OR	SE	P value	OR	SE	P value	OR	SE	P value
18	57852948	rs11152213	C	A	1.06857	0.0132874	5.98704e-07	1.02937	0.00792331	0.000259288	1.10703	0.00662927	4.24392e-53	4.24392e-53
2	27741237	rs780094	T	C	0.919511	0.0119247	1.96511e-12	1.07439	0.00694016	4.72261e-25	0.978918	0.00588795	0.000295954	4.72261e-25
6	160774441	rs486359	C	G	0.961073	0.0115484	0.000585696	0.948447	0.006813	7.92224e-15	1.01713	0.00573638	0.00307227	7.92224e-15
3	185488882	rs16860216	A	G	1.10539	0.0131868	2.99542e-14	1.03513	0.00791203	1.28138e-05	0.994648	0.00670559	0.423524	2.99542e-14
13	80705315	rs11616380	T	G	0.906128	0.0129868	3.18891e-14	0.973694	0.00754036	0.000407186	0.995625	0.0063427	0.489358	3.18891e-14
16	69887707	rs3790086	G	C	1.04575	0.0115215	0.000103477	1.03191	0.00680359	3.88407e-06	1.04381	0.00573864	7.91542e-14	7.91542e-14
16	72114002	rs217181	T	C	0.964797	0.014669	0.0145626	0.938241	0.008661	1.83374e-13	0.99298	0.00723705	0.330322	1.83374e-13
16	30030195	rs11642612	C	A	1.04145	0.0116628	0.000496756	1.00264	0.0069021	0.702768	1.04267	0.00581187	6.47937e-13	6.47937e-13
6	31588384	rs2857693	T	G	1.03867	0.0118942	0.00142407	1.04961	0.00702122	5.33598e-12	1.01999	0.00594141	0.000866326	5.33598e-12
1	78623626	rs17391694	T	C	0.987516	0.0165915	0.448952	0.996609	0.00975784	0.727781	1.05689	0.00813097	1.011e-11	1.011e-11
13	33143406	rs12323101	A	G	0.981571	0.0119839	0.120617	0.974472	0.00706825	0.000253612	0.960386	0.00596884	1.27193e-11	1.27193e-11
10	80940740	rs703985	T	A	0.925559	0.011793	5.3958e-11	0.979222	0.00691592	0.00239671	0.990341	0.00582998	0.0959565	5.3958e-11
6	34616322	rs3800461	C	G	1.00929	0.0179035	0.60553	1.0081	0.0105813	0.445933	1.05773	0.00884728	2.23665e-10	2.23665e-10
6	31272261	rs6457374	C	T	0.995909	0.0125197	0.743349	0.957029	0.00741553	3.16137e-09	1.00681	0.00621998	0.275071	3.16137e-09
7	28205303	rs552707	T	C	1.0763	0.0124182	3.20212e-09	1.01691	0.0074083	0.0236019	0.984227	0.00627016	0.0112263	3.20212e-09
8	145037573	rs11783655	A	T	0.978333	0.0117699	0.0627277	1.03914	0.00691794	2.85633e-08	1.01042	0.00584211	0.0759368	2.85633e-08
12	66359752	rs8756	C	A	0.939614	0.0115219	6.44714e-08	0.975654	0.0067892	0.000282954	1.00322	0.00572889	0.575097	6.44714e-08
3	136107549	rs9880211	A	G	1.04421	0.0132978	0.00114126	1.01528	0.00790233	0.0550481	1.03652	0.00665263	7.00087e-08	7.00087e-08
19	31047269	rs7253628	G	A	0.967474	0.0154124	0.0319151	0.990473	0.00902038	0.288578	0.960485	0.0076516	1.37126e-07	1.37126e-07
2	25040082	rs2278483	T	C	0.987912	0.0138003	0.37819	0.996282	0.00811936	0.646396	0.964808	0.00689083	2.00257e-07	2.00257e-07
12	122494809	rs11835818	C	T	0.980758	0.01152	0.0916911	1.00359	0.00679535	0.597773	1.0302	0.00572784	2.05355e-07	2.05355e-07
20	6612832	rs1884897	A	G	0.982285	0.0119477	0.134646	0.996545	0.00703795	0.622902	0.969688	0.00594218	2.21733e-07	2.21733e-07
17	27955540	rs3809790	T	C	1.02784	0.0114952	0.0169029	1.03571	0.00678237	2.29656e-07	1.01673	0.00572271	0.00374426	2.29656e-07
4	17936634	rs7692995	C	T	1.02439	0.0156686	0.124075	1.0489	0.00923487	2.34985e-07	1.02913	0.00782124	0.000241832	2.34985e-07
6	41924931	rs16895130	G	A	1.00637	0.0129667	0.624565	0.999421	0.00766119	0.939721	1.03376	0.00643791	2.51192e-07	2.51192e-07
8	126500350	rs8180991	G	C	0.990232	0.0136379	0.471662	1.04135	0.00798404	3.88644e-07	0.986511	0.00678595	0.0453641	3.88644e-07
10	80928793	rs1815314	A	G	0.944212	0.0117058	9.39212e-07	0.986716	0.0068794	0.0519028	0.998844	0.0058	0.84191	9.39212e-07
6	26200677	rs806794	G	A	0.971521	0.0130382	0.0266942	0.975737	0.00766818	0.0013591	0.969422	0.00647221	1.60051e-06	1.60051e-06
3	52831701	rs2240919	G	C	1.03313	0.0123839	0.00848743	1.01422	0.00733216	0.0540597	1.02999	0.00617693	1.71461e-06	1.71461e-06
5	122657199	rs1582931	A	G	0.97394	0.0116023	0.0228545	1.00307	0.00683778	0.654193	0.97294	0.00577377	2.0214e-06	2.0214e-06
16	4021734	rs2531992	A	G	0.990781	0.0159637	0.561777	1.02012	0.0093593	0.0332767	0.962888	0.00797546	2.11841e-06	2.11841e-06
19	42683791	rs11880124	G	A	0.996983	0.0207503	0.884243	1.00243	0.0122234	0.842557	1.04954	0.0102179	2.22596e-06	2.22596e-06
5	77505876	rs12519505	T	C	0.999349	0.0135501	0.961644	1.00453	0.00798915	0.571722	0.968585	0.00677012	2.42092e-06	2.42092e-06
3	185548683	rs720390	A	G	1.05629	0.0117973	3.44516e-06	1.002	0.00699703	0.774728	0.995716	0.00590698	0.467296	3.44516e-06
5	176675423	rs12055154	G	A	1.0656	0.0350755	0.0700716	1.00677	0.0212144	0.750525	1.0847	0.0175979	3.83678e-06	3.83678e-06
15	41796498	rs316618	A	T	1.03612	0.0138921	0.0106488	1.03767	0.00822413	6.92388e-06	1.00981	0.00696368	0.161002	6.92388e-06
17	61947107	rs2854207	G	C	0.984338	0.012855	0.219447	0.96679	0.00759076	8.61319e-06	0.978098	0.00640174	0.000541768	8.61319e-06
1	51440093	rs12855	T	C	0.912432	0.0208757	1.13411e-05	0.958619	0.0120199	0.000438137	1.011	0.0100126	0.274566	1.13411e-05
11	17351683	rs757081	G	C	1.03852	0.0121076	0.00179991	1.013	0.00717187	0.0717189	0.974044	0.00606965	1.47175e-05	1.47175e-05
6	126866133	rs1155939	A	C	1.05079	0.0114831	1.60277e-05	0.993842	0.00677481	0.361864	0.981805	0.00571495	0.00131306	1.60277e-05
3	53134098	rs2581830	T	C	0.97082	0.0117089	0.0114326	0.995	0.00689075	0.467004	0.975676	0.00581857	2.31553e-05	2.31553e-05
8	116637685	rs2737220	T	C	1.02064	0.0117415	0.0818857	1.00573	0.00693822	0.409902	1.02472	0.00584577	2.95379e-05	2.95379e-05
7	92228400	rs2888877	T	C	0.979319	0.0145035	0.149611	0.965001	0.00855707	3.13625e-05	1.00858	0.00717334	0.233672	3.13625e-05
2	1645673	rs17038954	T	C	1.00981	0.0236608	0.679923	1.00008	0.0140081	0.995323	0.951711	0.0119407	3.39776e-05	3.39776e-05
6	31106459	rs1265097	A	C	1.02256	0.0210739	0.289759	1.05235	0.012394	3.833e-05	1.01205	0.0105494	0.256143	3.833e-05
7	92244422	rs42039	T	C	0.974102	0.0134632	0.0512964	0.968001	0.00792896	4.10101e-05	1.00603	0.00665993	0.367035	4.10101e-05
10	93037409	rs2631676	G	A	0.976464	0.0147099	0.105421	0.988654	0.0086351	0.186365	0.970574	0.00731376	4.43066e-05	4.43066e-05
20	47772264	rs17450430	T	A	0.989444	0.0134737	0.430908	0.984634	0.00794498	0.0512921	0.973392	0.00671163	5.86402e-05	5.86402e-05
2	43629612	rs9309101	G	A	0.957741	0.0120601	0.000343297	0.972075	0.00708843	6.45395e-05	0.990247	0.00597016	0.10068	6.45395e-05
4	145321006	rs7654571	A	G	0.995437	0.0134874	0.734554	0.998615	0.00795037	0.861592	0.97364	0.00672221	7.06961e-05	7.06961e-05
19	19591066	rs10401193	G	A	1.05811	0.0146868	0.000120106	0.965585	0.00885125	7.60304e-05	1.01637	0.00740755	0.0284196	7.60304e-05
2	98333290	rs11683207	C	T	1.00885	0.0158378	0.57819	1.01894	0.00934025	0.0445138	1.03155	0.0078583	7.71148e-05	7.71148e-05
17	21284223	rs4640244	G	A	1.02458	0.0116978	0.0379117	1.01694	0.00690916	0.0150262	1.02326	0.00582745	7.93939e-05	7.93939e-05
2	219154781	rs992157	G	A	1.02102	0.0115991	0.0729259	1.02734	0.00684412	8.1072e-05	1.00388	0.00577078	0.502546	8.1072e-05
17	46974734	rs318095	T	C	0.962145	0.011525	0.000812781	0.973706	0.00679488	8.80159e-05	0.979493	0.00573072	0.000299548	8.80159e-05
16	53515118	rs8058684	A	G	0.951818	0.0126199	9.11597e-05	0.986781	0.0073907	0.0717696	1.0021	0.0062178	0.735569	9.11597e-05
12	29496991	rs10843390	T	C	0.990391	0.0129024	0.454268	0.970884	0.00762413	0.000106321	0.998684	0.00641053	0.837198	0.000106321
7	150508720	rs6955948	T	C	1.0506	0.012762	0.00010978	1.01497	0.00758666	0.050172	1.00484	0.00641161	0.451571	0.00010978
15	74336633	rs5742915	C	T	0.97651	0.0115306	0.0392561	0.978512	0.00679735	0.00139483	0.978066	0.0057344	0.000109907	0.000109907
5	67599656	rs9291926	T	G	1.00206	0.0115273	0.857973	0.989283	0.00680243	0.113205	1.02205	0.00573265	0.000142466	0.000142466
2	219305404	rs2305833	G	C	1.00687	0.0116142	0.555306	0.997946	0.00685458	0.76426	1.02188	0.00577774	0.000180084	0.000180084
11	13277961	rs10766065	C	T	0.972381	0.0128322	0.0290672	0.978069	0.00755094	0.00331747	0.976464	0.00637244	0.000185866	0.000185866
6	7213016	rs17603945	A	G	0.946065	0.0148511	0.000188985	0.971626	0.00866889	0.000898646	0.996254	0.0072881	0.60661	0.000188985
6	109020032	rs479744	T	G	0.975195	0.0146195	0.0857805	0.976515	0.00859978	0.00571884	0.973399	0.00725424	0.000201967	0.000201967
16	4911195	rs960006	C	T	0.999875	0.0115275	0.991315	0.992554	0.0067998	0.271703	1.02137	0.00573639	0.00022761	0.00022761
5	54955071	rs7716219	T	C	1.0308	0.0124515	0.0148245	1.02013	0.0073697	0.00684996	0.977321	0.00624475	0.000239238	0.000239238
1	17306675	rs2284746	C	G	1.00779	0.0114817	0.498994	1.00924	0.00677531	0.174518	1.02109	0.00571317	0.000259855	0.000259855
11	65336819	rs3782089	T	C	1.03273	0.0221408	0.145771	0.989081	0.0132485	0.407289	0.959828	0.0112422	0.000265281	0.000265281
1	27503662	rs12119525	A	T	1.01573	0.0119752	0.19246	1.02609	0.00706259	0.000265415	0.9955	0.00597179	0.4501	0.000265415
19	10801185	rs8102380	G	A	1.0078	0.012166	0.523149	0.974133	0.00720055	0.000272998	1.0157	0.00605016	0.0100486	0.000272998
2	25463483	rs2289195	A	G	0.994008	0.0116841	0.606989	0.994477	0.00689171	0.421604	0.979141	0.00581569	0.000289394	0.000289394
6	116451442	rs2145357	G	A	0.996125	0.012783	0.761364	0.973018	0.00756142	0.000297598	1.00259	0.0063525	0.683659	0.000297598
1	219739966	rs4428898	A	G	1.02876	0.0115373	0.0139973	1.02492	0.00680897	0.000300428	0.988661	0.00574681	0.047209	0.000300428
19	19665643	rs8103992	A	C	0.970943	0.0145312	0.0424354	0.983813	0.00852826	0.0556811	0.974304	0.00720327	0.000301545	0.000301545
1	37962756	rs7544462	C	A	0.964673	0.0208405	0.0843831	1.0222	0.0120698	0.0689312	1.0374	0.0101646	0.000302954	0.000302954
20	20068635	rs7261425	G	C	0.954317	0.012952	0.000305954	0.982166	0.00758371	0.0176495	1.00223	0.00638452	0.72766	0.000305954
14	35838389	rs12435366	T	C	1.02829	0.0134788	0.0384929	1.0291	0.00797165	0.000320002	1.0087	0.00674437	0.198784	0.000320002
4	7912333	rs6829680	A	G	0.996634	0.0115791	0.770928	1.00302	0.00682836	0.658928	0.979587	0.00576583	0.000347576	0.000347576
12	90231386	rs17783015	T	C	1.00019	0.0160001	0.990329	0.993461	0.00945474	0.487752	0.971871	0.00800999	0.000367985	0.000367985
17	30239698	rs2028067	C	T	0.993947	0.0157421	0.699743	1.00091	0.00926824	0.922214	0.972498	0.00786409	0.000390924	0.000390924
20	6698372	rs6085662	C	G	1.03294	0.0119201	0.00655053	1.02515	0.00704561	0.000423207	1.00306	0.00594958	0.607465	0.000423207
9	98266370	rs4448343	G	A	0.957472	0.0123307	0.000424376	0.991523	0.00723378	0.239265	0.99065	0.00610011	0.12355	0.000424376
3	183355405	rs9858528	G	A	0.974621	0.0131686	0.0509242	1.00228	0.00772189	0.768356	0.977355	0.00653225	0.000454166	0.000454166
1	46024454	rs3014219	A	G	1.01147	0.0115455	0.323202	1.00124	0.00681122	0.855983	1.02008	0.0057444	0.000539772	0.000539772
15	74226765	rs4337252	C	G	0.997992	0.011489	0.861115	1.01362	0.0067784	0.0459366	0.980671	0.00571748	0.00064066	0.00064066
18	46482070	rs2337143	A	G	0.978967	0.0122483	0.082647	0.975691	0.00721923	0.000652186	1.00699	0.0060739	0.251243	0.000652186
6	152345162	rs3020418	A	G	1.00882	0.0128583	0.49486	1.02608	0.0075769	0.000678552	1.00017	0.0064068	0.978809	0.000678552
9	98410405	rs10990303	T	C	1.00919	0.0139157	0.51107	1.00312	0.0082203	0.705027	0.976735	0.00696071	0.000720045	0.000720045
2	25483121	rs10460566	G	A	1.00168	0.0132883	0.899631	1.01458	0.00782597	0.064351	1.02237	0.00659362	0.000794425	0.000794425
9	109181911	rs902143	T	C	0.988407	0.011582	0.314032	0.988737	0.00683096	0.0972865	0.981192	0.0057649	0.000988992	0.000988992
13	78474468	rs3818416	A	C	0.974508	0.013689	0.0592411	1.01345	0.00801036	0.0952498	0.977893	0.00679019	0.000993884	0.000993884
19	4929473	rs2123731	G	A	1.04313	0.012833	0.00100057	1.02484	0.00761164	0.0012635	1.00587	0.00643641	0.363254	0.00100057
1	221317258	rs1935157	G	C	1.00258	0.0126157	0.838014	0.983003	0.00746261	0.021606	0.979499	0.00629739	0.00100446	0.00100446
12	56680636	rs2306694	G	A	0.961357	0.0233299	0.0911758	0.955968	0.013714	0.001025	0.998051	0.0114706	0.864982	0.001025
9	95387983	rs7043114	C	T	0.983685	0.0115768	0.155356	1.00448	0.00682455	0.512609	0.981341	0.00575995	0.00107508	0.00107508
9	98380222	rs817300	A	G	1.01867	0.0216305	0.392491	1.04217	0.0127311	0.00117549	1.01638	0.0107873	0.132139	0.00117549
2	46921285	rs12474201	A	G	0.990259	0.0119025	0.41084	1.00259	0.00701323	0.711796	0.981139	0.00593046	0.00132361	0.00132361
1	89139041	rs7551732	T	A	1.00672	0.0116613	0.565808	1.0035	0.00688265	0.611813	1.01871	0.00579448	0.0013748	0.0013748
6	28751727	rs1233627	T	C	0.964488	0.0114957	0.00165909	0.99043	0.00677725	0.155928	0.988605	0.00571633	0.0449702	0.00165909
1	113202571	rs12120956	A	G	0.984255	0.0142882	0.266686	0.999912	0.00839515	0.99166	0.977949	0.00711138	0.00171552	0.00171552
7	148629759	rs822531	C	T	1.00277	0.0143158	0.846565	1.02383	0.00842169	0.00516006	1.02247	0.00710482	0.00176581	0.00176581
2	232779223	rs2679184	C	T	1.005	0.0133677	0.708835	1.00625	0.00788692	0.429677	1.02098	0.00664513	0.00178488	0.00178488
6	81315597	rs9443804	G	A	1.00492	0.0115977	0.672252	0.988816	0.00684552	0.100401	0.982256	0.00577514	0.00193519	0.00193519
3	129050943	rs6439168	A	G	1.0431	0.0136896	0.00205555	1.01007	0.0081488	0.218854	1.00516	0.00687451	0.45424	0.00205555
14	65568215	rs2781373	A	G	1.02534	0.0117347	0.0329643	1.00424	0.00693656	0.541999	1.01811	0.00584383	0.00213375	0.00213375
4	1693931	rs3958122	T	C	0.963155	0.0122318	0.00214664	1.00127	0.00717256	0.859201	1.01302	0.00604232	0.0323255	0.00214664
11	69163161	rs4357716	T	C	1.01	0.0167453	0.552312	1.03065	0.00985098	0.00217584	0.989785	0.0083844	0.220741	0.00217584
17	29234505	rs9889755	T	C	0.965319	0.0187753	0.0601165	0.96698	0.0110158	0.00230273	0.998438	0.00923295	0.865524	0.00230273
9	119129257	rs7033487	C	T	1.03675	0.0142316	0.0112125	1.02605	0.00844004	0.00231247	0.99031	0.00716597	0.174215	0.00231247
7	137611566	rs273945	A	C	0.973936	0.0116683	0.0236133	0.996544	0.00687085	0.614407	1.0178	0.00579026	0.00231302	0.00231302
1	118855587	rs9428104	A	G	1.00215	0.013203	0.870522	1.0023	0.00779731	0.768249	1.0201	0.00654379	0.00235338	0.00235338
9	90849255	rs10780910	T	A	0.96495	0.0117515	0.00239636	0.987155	0.00691609	0.0615723	1.00063	0.00583084	0.913762	0.00239636
5	67156083	rs10059761	A	G	1.01263	0.0130537	0.336282	1.01119	0.00771063	0.148902	1.01988	0.00649523	0.00244051	0.00244051
4	12963574	rs763318	A	G	1.03545	0.0115389	0.00253851	0.991944	0.00681728	0.235405	1.00364	0.0057531	0.527948	0.00253851
3	12632652	rs2596831	C	G	1.00119	0.0115452	0.917986	0.979679	0.00681689	0.00259765	1.00873	0.00574653	0.130276	0.00259765
7	20381674	rs3807931	A	G	1.00077	0.011533	0.946475	1.00018	0.00680639	0.978633	0.982933	0.00574433	0.00272823	0.00272823
10	4965434	rs4332428	G	A	0.946561	0.0183508	0.00276466	0.987114	0.0106507	0.223314	0.978507	0.00899297	0.0156884	0.00276466
7	12276522	rs929637	T	G	1.03515	0.0136113	0.011146	1.02436	0.00806681	0.0028486	1.0133	0.00681071	0.0523274	0.0028486
11	66826160	rs7112925	T	C	1.01554	0.0119561	0.197044	1.00278	0.00706598	0.694185	1.01788	0.00595278	0.00290393	0.00290393
3	156851984	rs4325879	T	C	0.999294	0.0132219	0.957381	1.01884	0.0077858	0.0164992	1.01967	0.00656285	0.00299125	0.00299125
11	75276178	rs606452	A	C	1.01969	0.0164203	0.235094	1.00017	0.00974955	0.985947	0.975838	0.00827006	0.00310176	0.00310176
21	39688107	rs2211866	A	G	0.980456	0.0118618	0.096129	0.979585	0.00699212	0.00317835	1.00398	0.00589278	0.500237	0.00317835
6	47475022	rs9395264	T	G	1.00124	0.0124613	0.920867	1.00942	0.00734606	0.201918	1.01838	0.00619089	0.00326331	0.00326331
10	69937192	rs10997979	G	A	0.990035	0.0114893	0.383381	0.985865	0.00677762	0.0356925	0.983383	0.00571825	0.00338536	0.00338536
2	33315750	rs7605699	C	G	0.974815	0.0139974	0.0684082	0.976267	0.00824176	0.00356507	1.00301	0.00692432	0.66452	0.00356507
2	37995727	rs12615742	C	T	0.987932	0.0117665	0.302151	0.997624	0.00694211	0.731872	1.01718	0.00585329	0.00361094	0.00361094
2	183219101	rs833152	C	A	1.01481	0.0116152	0.205494	0.992554	0.00685902	0.275875	1.01691	0.00577939	0.00372287	0.00372287
12	14520701	rs12228415	G	A	1.00703	0.0115675	0.544895	0.998864	0.00682665	0.867765	0.983431	0.00576347	0.00374388	0.00374388
22	39275656	rs5757318	T	A	0.968137	0.0160554	0.0437115	0.997367	0.0093871	0.77884	0.977378	0.00794759	0.00398868	0.00398868
4	48687351	rs1996422	G	A	1.02114	0.012618	0.097296	1.02167	0.00745423	0.00402335	1.01781	0.00629071	0.00501952	0.00402335
4	123835656	rs12513181	C	A	0.962394	0.0133437	0.00407111	0.993784	0.00781333	0.424867	1.00521	0.0065884	0.430327	0.00407111
8	76040583	rs16939034	T	C	1.01854	0.0210397	0.382646	1.00357	0.0124962	0.775485	0.970052	0.0105924	0.0040974	0.0040974
2	145231349	rs749234	A	G	1.01596	0.0123404	0.199577	1.01135	0.00728947	0.121501	1.01775	0.00614952	0.00421713	0.00421713
11	68417652	rs2510396	G	C	1.02725	0.0158361	0.089527	1.02714	0.00937058	0.00426325	0.992411	0.00795862	0.338497	0.00426325
2	37960613	rs17511102	T	A	0.991087	0.0200807	0.655693	0.990758	0.0118339	0.432664	0.97177	0.0100336	0.00431676	0.00431676
17	76718842	rs1552173	C	T	1.02746	0.0115525	0.019027	1.01964	0.00681824	0.00434599	1.00138	0.00575253	0.810108	0.00434599
9	109518208	rs2451948	G	A	1.02715	0.0157432	0.0888184	1.02669	0.00930979	0.00466681	0.981019	0.00792073	0.0155455	0.00466681
15	67446831	rs731874	A	G	1.02251	0.0124625	0.0740683	1.02104	0.00736542	0.00469635	1.00716	0.00622377	0.251555	0.00469635
7	46417403	rs6949739	A	T	1.05973	0.0205556	0.00476593	1.02408	0.0123352	0.0537089	1.00152	0.0104576	0.8844	0.00476593
5	127378294	rs6887276	G	C	0.968066	0.0115154	0.0048262	0.988867	0.00678868	0.0991281	1.00214	0.00572683	0.709144	0.0048262
1	184007119	rs3814333	T	C	1.03537	0.0123458	0.00486971	1.01558	0.007313	0.0345048	1.00153	0.0061729	0.804326	0.00486971
6	130374461	rs7740107	T	A	0.975117	0.0130612	0.0537013	0.991815	0.00767476	0.284224	1.01834	0.0064563	0.00487928	0.00487928
3	141105570	rs724016	G	A	0.968086	0.0115589	0.00501649	0.993129	0.00680979	0.311307	1.00517	0.00574494	0.369599	0.00501649
5	95630225	rs12186664	T	A	0.976872	0.0124507	0.0601894	1.00451	0.00731493	0.538108	1.01741	0.00616134	0.00507668	0.00507668
20	48634821	rs6020202	A	G	0.988141	0.0137893	0.386961	1.0071	0.00810486	0.382818	1.01929	0.00683252	0.00516664	0.00516664
14	103878774	rs12882130	G	C	1.01722	0.0119667	0.153636	1.00738	0.00706807	0.298466	1.01672	0.00595828	0.00537558	0.00537558
1	26450009	rs17163588	T	C	0.958995	0.0152459	0.006028	0.990457	0.00890092	0.281351	1.00358	0.0074972	0.633192	0.006028
1	215046892	rs1244981	G	A	1.00851	0.0156432	0.588159	1.02551	0.00920618	0.00620791	1.00537	0.00780013	0.491934	0.00620791
4	57823476	rs17081935	T	C	0.960018	0.0149379	0.00630376	1.0063	0.00869969	0.470421	0.98007	0.00737802	0.00636259	0.00630376
7	50730452	rs2715094	G	A	1.03628	0.0130867	0.00646217	1.00323	0.00777553	0.678272	1.00681	0.00654975	0.299755	0.00646217
4	145839264	rs4240326	A	G	1.02339	0.0115331	0.0449683	1.00511	0.00680892	0.45449	1.01573	0.00573703	0.00650471	0.00650471
15	84266145	rs2257011	T	G	1.03184	0.0115227	0.00652925	1.01227	0.00679778	0.0727903	0.991944	0.00573307	0.158263	0.00652925
9	97575273	rs12347744	T	C	0.948278	0.0244021	0.0295299	0.962061	0.0142344	0.0065838	0.992869	0.0119239	0.548403	0.0065838
2	218284278	rs994533	C	G	1.00008	0.0123854	0.995029	1.0158	0.00729622	0.0316844	0.983379	0.0061728	0.00662123	0.00662123
6	168834623	rs2763273	T	C	0.993082	0.0137689	0.614154	0.99342	0.00811562	0.415937	1.01824	0.00682347	0.00806171	0.00806171
6	142703877	rs4896582	A	G	0.967163	0.012619	0.00814832	0.986261	0.00740904	0.0618757	1.01465	0.00623632	0.0196836	0.00814832
1	146692373	rs6658763	T	C	1.05803	0.0213461	0.0082293	1.01856	0.0128064	0.151052	0.993814	0.0108597	0.567745	0.0082293
1	11284336	rs10779751	A	G	0.981842	0.013023	0.1594	0.983174	0.00766993	0.0269373	1.01714	0.00644248	0.00833156	0.00833156
1	183054827	rs4652773	A	G	0.997668	0.0115253	0.839463	0.982224	0.0068016	0.00836278	0.996821	0.00573511	0.578709	0.00836278
11	120257495	rs10790381	G	A	0.981603	0.0155733	0.233144	1.01396	0.00911562	0.128386	0.979872	0.00773485	0.00856897	0.00856897
9	6440419	rs7033940	C	G	1.01583	0.0183123	0.390971	1.01821	0.0108168	0.0952777	1.02423	0.00912992	0.00874219	0.00874219
3	142535505	rs936339	T	C	0.962243	0.0147395	0.00902222	0.979277	0.00863503	0.0153069	1.00208	0.0072505	0.774385	0.00902222
15	81836638	rs12914466	G	A	0.982146	0.0117917	0.126557	0.996341	0.00694493	0.597593	1.01535	0.00584839	0.00918445	0.00918445
20	54842378	rs1326023	A	G	0.994874	0.0126366	0.684259	0.980806	0.0074629	0.00940486	1.00067	0.0062872	0.915205	0.00940486
1	78512566	rs12731056	A	T	1.1169	0.067926	0.103596	1.03379	0.0415564	0.42393	1.09322	0.0344639	0.00970618	0.00970618
11	244552	rs2272566	A	G	1.00161	0.0115401	0.889263	0.989804	0.00681055	0.132376	0.985275	0.00574405	0.00980499	0.00980499
4	106216205	rs12639764	C	T	1.00454	0.0117773	0.700261	0.982222	0.00695862	0.00994509	1.00227	0.00586323	0.699414	0.00994509
17	63549488	rs3923086	A	C	1.01319	0.0118517	0.268751	1.01817	0.00699443	0.0100277	1.01308	0.00590281	0.0277482	0.0100277
9	89108161	rs181338	C	T	1.00672	0.0114904	0.560119	1.00601	0.00677912	0.377063	1.01482	0.00571964	0.0100965	0.0100965
12	46827023	rs10880969	T	C	1.02017	0.0125084	0.110447	0.997388	0.0074082	0.72406	0.984084	0.00625588	0.0103265	0.0103265
2	169707428	rs540652	T	C	1.00183	0.0114831	0.873159	0.982831	0.00677877	0.0106258	1.00156	0.00571415	0.785	0.0106258
4	7055253	rs868489	T	C	1.03326	0.0134699	0.0151484	1.02057	0.0079827	0.0107579	1.00885	0.00674185	0.190998	0.0107579
6	33108287	rs3129254	G	A	0.970554	0.0117626	0.0110543	0.996148	0.00692121	0.577145	0.997543	0.00583708	0.673382	0.0110543
14	23759156	rs8017130	A	G	0.968863	0.0125288	0.0115777	1.00258	0.00735109	0.726198	0.986564	0.00621248	0.0294512	0.0115777
3	114697457	rs1546391	G	C	0.990328	0.0218964	0.657131	0.967797	0.0129653	0.0115825	0.975821	0.0109083	0.0248418	0.0115825
2	219908369	rs12470505	G	T	0.986183	0.0195144	0.475869	1.00576	0.0114425	0.615605	1.02447	0.00960151	0.0118053	0.0118053
2	44774202	rs897080	C	T	0.965924	0.0137753	0.0118406	1.00687	0.00804808	0.395205	0.983416	0.00681601	0.014149	0.0118406
3	134178562	rs4974480	A	T	1.00199	0.012315	0.871466	1.01832	0.00725535	0.0123583	1.0032	0.00612282	0.60152	0.0123583
7	99817196	rs17250196	T	G	0.945142	0.0263563	0.0323011	0.962442	0.0153344	0.0125446	0.977977	0.0128902	0.0840583	0.0125446
11	30347927	rs10767838	G	A	0.993525	0.0130665	0.619059	1.01932	0.00768271	0.0127467	1.00042	0.00648776	0.94818	0.0127467
1	25753638	rs926438	C	T	1.00601	0.0115454	0.60394	0.983182	0.00681563	0.0128239	1.00254	0.00574846	0.659127	0.0128239
2	225030129	rs6761041	C	T	1.00654	0.0115757	0.573371	0.99904	0.00683298	0.888236	1.01441	0.0057622	0.0130459	0.0130459
10	12943973	rs12779328	T	C	0.986813	0.0127899	0.299328	0.992076	0.00753315	0.290957	1.01586	0.00633813	0.0130518	0.0130518
2	136187345	rs4953951	T	C	1.0118	0.0225653	0.603293	1.03333	0.0132692	0.0134715	0.994931	0.011319	0.653458	0.0134715
6	126216403	rs4895801	G	C	1.01622	0.0115843	0.164806	1.01601	0.00683539	0.0201332	1.01423	0.00576759	0.0143051	0.0143051
15	76740219	rs16968242	G	C	0.943496	0.023747	0.0143138	1.00198	0.0136989	0.885084	0.986531	0.0115943	0.242173	0.0143138
4	8608634	rs2302580	T	C	1.01088	0.0116979	0.355085	1.00007	0.00690591	0.992207	1.01434	0.00582403	0.0145027	0.0145027
1	119491784	rs1409156	G	A	0.995639	0.0121196	0.718412	0.995503	0.00715062	0.528515	0.985384	0.00602955	0.0146077	0.0146077
4	5035587	rs6446315	G	A	0.997706	0.0155643	0.882681	0.991086	0.00918338	0.329569	0.981229	0.00776857	0.0147203	0.0147203
1	93343282	rs2811594	A	G	1.00447	0.0118751	0.707337	1.00324	0.00700651	0.643838	1.01449	0.00591009	0.0148946	0.0148946
12	11855773	rs2856321	G	A	0.982218	0.0119784	0.134162	0.990162	0.00705323	0.160977	0.985671	0.00595472	0.015361	0.015361
5	179731014	rs6879260	T	C	0.99837	0.011756	0.889667	1.00227	0.00693322	0.743485	1.01425	0.00584695	0.0155005	0.0155005
9	118921327	rs12344396	G	C	0.991611	0.0118441	0.476903	0.990785	0.00698616	0.185127	1.01432	0.0058876	0.0157458	0.0157458
7	77308295	rs17807185	G	A	0.976798	0.0117699	0.0460945	0.99371	0.00692986	0.36255	1.01409	0.00584141	0.0166221	0.0166221
3	157806960	rs6441170	C	T	0.988423	0.0119544	0.329998	0.997185	0.00704564	0.689123	0.985853	0.00594955	0.01663	0.01663
2	191832662	rs12693589	C	T	0.999922	0.0130765	0.995236	0.984534	0.00772921	0.0437339	0.984555	0.00651847	0.0169464	0.0169464
15	84514290	rs7162542	C	G	0.973995	0.0115638	0.0226935	0.992671	0.00681561	0.280473	1.0138	0.00574374	0.0169969	0.0169969
2	88924622	rs11684404	C	T	0.971468	0.0121554	0.0172453	0.985723	0.00715084	0.0443287	0.99307	0.00602958	0.248753	0.0172453
15	66997087	rs17264185	G	A	0.980886	0.0133716	0.148932	0.981453	0.00787304	0.0174122	1.00225	0.00662444	0.734403	0.0174122
18	77222862	rs11659752	G	T	1.02615	0.0123516	0.0366047	1.01033	0.00730667	0.159525	1.01473	0.0061654	0.0177252	0.0177252
12	123822711	rs7980687	A	G	0.96651	0.0143683	0.0177508	0.98672	0.00841659	0.112201	0.987576	0.00710774	0.0786004	0.0177508
4	144442611	rs11100790	C	T	0.975187	0.0143941	0.0808868	0.98016	0.008465	0.0179153	1.00385	0.00710971	0.58846	0.0179153
1	218615451	rs991967	C	A	1.03032	0.0126329	0.0180588	1.00218	0.0074932	0.771099	0.996635	0.00632625	0.594122	0.0180588
6	17589375	rs17330192	C	T	1.01998	0.0128694	0.124184	0.99917	0.00762189	0.913273	1.01526	0.00641779	0.018285	0.018285
1	214627419	rs6540834	T	C	1.01272	0.0117212	0.280896	1.00914	0.00692183	0.188877	0.98631	0.00584323	0.0183246	0.0183246
20	57472043	rs2057291	A	G	1.02874	0.0120382	0.0185824	1.00123	0.00712623	0.862882	1.00535	0.00600309	0.374123	0.0185824
15	85728834	rs11855014	A	G	0.99332	0.0124175	0.589363	1.01734	0.00730483	0.0185838	1.00445	0.00617308	0.472135	0.0185838
17	11984232	rs8069300	G	C	0.992981	0.011506	0.54042	0.984169	0.00678791	0.0187275	1.00158	0.00572184	0.783208	0.0187275
15	101762539	rs8042424	T	C	0.998995	0.0136851	0.941403	0.998071	0.00807457	0.810998	1.0161	0.00679596	0.0187864	0.0187864
9	18629792	rs1576900	A	G	0.970029	0.0129866	0.0191247	0.993447	0.00762506	0.388556	0.999733	0.00643068	0.966828	0.0191247
17	73368985	rs2117563	A	G	0.963866	0.0157721	0.0196261	0.982473	0.00922719	0.0553185	0.999478	0.00776081	0.946334	0.0196261
17	46643364	rs6504389	C	G	1.01185	0.0159943	0.461538	0.978056	0.00951074	0.0196518	0.990999	0.00798398	0.257405	0.0196518
5	32819073	rs9292468	T	C	0.988654	0.0117519	0.331575	0.983984	0.00693248	0.0198597	0.993407	0.00583998	0.257337	0.0198597
17	7578115	rs1625895	T	C	1.03359	0.0171735	0.0543475	1.0232	0.0101927	0.0244603	0.980019	0.00867308	0.0199608	0.0199608
8	22562352	rs7823327	G	T	1.02014	0.0115295	0.08367	1.01589	0.00680196	0.0204463	1.01211	0.00573272	0.0357795	0.0204463
2	1775648	rs10048625	T	C	1.02683	0.0152963	0.0835041	1.02115	0.00905854	0.0208812	1.00984	0.00766558	0.201368	0.0208812
6	35286295	rs6899744	T	G	0.898295	0.0465251	0.0211467	1.03889	0.0259421	0.141329	1.05137	0.0217928	0.0215291	0.0211467
9	109599046	rs7027110	A	G	0.968733	0.013783	0.0211821	0.991293	0.00807661	0.278902	0.991945	0.00681356	0.235236	0.0211821
10	124171857	rs7097701	C	T	0.97599	0.0115083	0.0347054	0.990233	0.00678654	0.148096	1.01327	0.00572212	0.0212246	0.0212246
9	78759705	rs958225	A	T	0.943051	0.0254842	0.0214005	0.976732	0.0147726	0.111005	0.99346	0.0124417	0.597932	0.0214005
3	51071713	rs13088462	C	T	1.00014	0.0265216	0.995641	0.9879	0.0157037	0.43819	0.969999	0.0132805	0.0218143	0.0218143
9	139341612	rs3812591	C	T	0.970815	0.0129159	0.021834	0.996283	0.00757753	0.623093	0.995594	0.00639196	0.489655	0.021834
20	21180259	rs6137287	T	C	1.00522	0.0126071	0.679751	1.00617	0.0074393	0.408569	1.0144	0.00626583	0.0224665	0.0224665
18	45888770	rs11661645	A	G	0.971588	0.0126501	0.0226963	0.986254	0.00743597	0.0626958	1.00582	0.00625871	0.353622	0.0226963
3	114214611	rs1533269	A	C	0.971863	0.0125694	0.0231714	1.00151	0.00737744	0.837495	0.992891	0.00622566	0.251778	0.0231714
11	45936035	rs3802758	G	A	0.97908	0.0214031	0.323254	0.983404	0.0125699	0.183064	0.976272	0.0106355	0.0239487	0.0239487
15	72084693	rs11634405	A	G	1.00283	0.0120132	0.8142	0.984158	0.00709884	0.0244772	0.994092	0.00598365	0.322053	0.0244772
21	47436327	rs9977276	T	G	0.982691	0.013808	0.206034	0.982044	0.00813736	0.0259706	0.984732	0.00685002	0.0246989	0.0246989
3	187438522	rs4686904	C	T	0.999884	0.0120099	0.99228	0.984271	0.00709289	0.0254025	1.00359	0.00597471	0.548459	0.0254025
17	66303352	rs2072268	A	G	1.01991	0.0114909	0.0862163	1.01527	0.00678025	0.0254564	1.0111	0.00572185	0.0536857	0.0254564
15	70048157	rs10152591	C	A	0.998225	0.0187841	0.924635	1.01981	0.0110307	0.0753727	1.02096	0.0093028	0.0257548	0.0257548
17	7363088	rs9217	C	T	0.996262	0.0119898	0.75477	0.993987	0.00706979	0.393646	0.986791	0.00596422	0.0257873	0.0257873
2	10178479	rs3885668	C	T	1.00219	0.0116082	0.850554	0.993624	0.00685088	0.350504	0.987198	0.00578042	0.0258168	0.0258168
12	1573005	rs7299326	T	C	0.939864	0.0278446	0.0259228	0.981826	0.0160985	0.254585	0.985894	0.0135655	0.294986	0.0259228
11	2810731	rs2237886	T	C	0.969434	0.0189775	0.101886	0.975521	0.0111283	0.0259426	0.997899	0.00933374	0.821692	0.0259426
4	152180671	rs13150868	T	G	0.978285	0.0115965	0.0583332	0.99089	0.00683412	0.180512	0.987252	0.00576643	0.0260817	0.0260817
8	130723728	rs4733724	G	A	0.998996	0.014258	0.943807	1.01882	0.00838677	0.0261886	1.00546	0.00709056	0.442227	0.0261886
2	232982257	rs11677466	T	A	1.00396	0.0197805	0.841444	0.990162	0.0117103	0.398493	0.978268	0.0098855	0.0262401	0.0262401
7	2795957	rs798497	G	A	0.976347	0.0125922	0.0573114	1.01655	0.00739015	0.0263776	0.986428	0.00624561	0.0286711	0.0263776
6	80956208	rs648831	C	T	0.98228	0.0115897	0.122924	0.999141	0.00683313	0.899874	1.01286	0.00576023	0.0265374	0.0265374
9	16787670	rs3927536	C	T	1.00775	0.0138221	0.576294	1.00535	0.00816175	0.513565	1.01537	0.00687855	0.026621	0.026621
4	56399648	rs13113518	C	T	0.999326	0.011933	0.954932	0.984631	0.00704842	0.0279895	1.01033	0.00592848	0.0831183	0.0279895
22	45846371	rs11090631	T	C	0.994592	0.0144467	0.707373	0.98146	0.00853327	0.0283067	0.987783	0.00720004	0.0877895	0.0283067
18	19450303	rs14062	A	G	1.02708	0.0122462	0.0291081	1.00323	0.00725046	0.656294	0.994874	0.00612407	0.401325	0.0291081
7	8086639	rs4725061	G	A	0.975114	0.01157	0.0294	0.996863	0.00682008	0.645049	0.988699	0.00575348	0.04822	0.0294
3	98715823	rs7633464	A	G	1.00124	0.0115083	0.914203	0.985342	0.00679105	0.0296767	1.00248	0.00572533	0.665734	0.0296767
12	117365506	rs4767473	G	A	1.00781	0.0171863	0.650757	1.02221	0.0101145	0.0298456	1.01739	0.00855127	0.0438407	0.0298456
2	242191410	rs11687941	G	C	0.970648	0.0137409	0.0301548	0.993947	0.00805682	0.451082	0.99339	0.00679593	0.329116	0.0301548
5	108073085	rs6594336	T	C	1.00852	0.0115602	0.46309	1.01211	0.00682062	0.0776531	1.01255	0.00575382	0.0302546	0.0302546
11	12678415	rs6485978	C	T	1.02525	0.0115212	0.0304603	1.01035	0.00679891	0.129967	0.999291	0.00573843	0.901598	0.0304603
1	227750068	rs6696239	A	G	0.996382	0.0145407	0.803153	0.981583	0.00859563	0.030576	1.00861	0.00721684	0.234953	0.030576
14	102904179	rs1190545	G	C	1.01066	0.0130315	0.41572	1.00594	0.0076982	0.441323	1.01412	0.00648602	0.030591	0.030591
5	36065463	rs1004202	G	C	1.01023	0.0118255	0.389318	1.00432	0.0069841	0.536982	1.0128	0.00588876	0.0307739	0.0307739
17	59496649	rs2079795	T	C	1.00844	0.0120884	0.486943	0.984689	0.00714883	0.030904	0.990109	0.00602997	0.0992517	0.030904
1	160399586	rs6688100	T	C	0.975514	0.0115223	0.0314342	1.00547	0.00679284	0.421611	0.998954	0.00573213	0.855183	0.0314342
20	6469596	rs17721822	A	G	1.00217	0.01197	0.85652	1.00806	0.00706108	0.25541	1.01289	0.00595362	0.0314605	0.0314605
12	104344836	rs2164747	G	A	0.987428	0.0184346	0.492516	1.02336	0.0107692	0.0320454	1.00228	0.00912078	0.802435	0.0320454
13	92024574	rs7319045	A	G	0.988654	0.0119148	0.338204	0.985053	0.00702669	0.0320892	0.990032	0.00592617	0.0909301	0.0320892
17	80176641	rs4239020	C	T	1.01163	0.0121662	0.341974	0.995923	0.00719191	0.570032	0.987111	0.00606985	0.0325757	0.0325757
11	14268729	rs7126398	C	G	0.984932	0.0236921	0.521627	0.973533	0.0139834	0.0550765	1.02519	0.011657	0.0328076	0.0328076
1	54954245	rs6691924	C	T	0.96186	0.0182777	0.0333781	0.985323	0.0106705	0.16584	0.984204	0.00900167	0.0769249	0.0333781
11	2284590	rs17659078	A	C	0.975909	0.0130097	0.0608684	1.00852	0.00762971	0.266253	1.01376	0.00642889	0.0335533	0.0335533
19	10321089	rs6511689	C	T	0.984072	0.0125817	0.201902	0.984432	0.00741323	0.0343014	1.0041	0.0062385	0.511441	0.0343014
2	44907331	rs17032525	A	G	0.989622	0.0163252	0.5228	0.989375	0.00962225	0.266926	1.01724	0.00808183	0.0344204	0.0344204
1	203800735	rs2275325	C	G	0.991878	0.0128796	0.52663	0.996096	0.00758715	0.60617	1.0136	0.0063876	0.034469	0.034469
5	141681788	rs4624820	G	A	1.0163	0.011514	0.160268	1.00233	0.00679452	0.731842	1.01215	0.0057306	0.0350414	0.0350414
2	42462930	rs13416119	G	A	0.95759	0.0205653	0.0350985	0.981089	0.0119919	0.11137	1.00668	0.0100526	0.507481	0.0350985
5	171189571	rs33852	G	A	1.00994	0.0122561	0.419609	1.01535	0.0072302	0.0351129	0.99076	0.00611331	0.128884	0.0351129
12	103062597	rs833706	G	A	0.988664	0.0134513	0.396705	0.98345	0.0079316	0.0353713	1.0029	0.00667778	0.664163	0.0353713
7	32935524	rs6462432	A	G	1.00313	0.0116946	0.789419	1.00035	0.00690282	0.959767	0.987846	0.00582428	0.0357718	0.0357718
8	27527995	rs568610	T	C	0.973615	0.0135864	0.0490546	0.990293	0.00797644	0.221352	0.985979	0.00673147	0.0359367	0.0359367
15	48914926	rs1036477	G	A	0.980575	0.0192236	0.307538	0.997726	0.0112766	0.840028	1.01996	0.00946045	0.0366678	0.0366678
6	81038921	rs1341278	G	T	0.987745	0.0247532	0.618383	0.969927	0.0146255	0.0368218	0.994293	0.0122704	0.640883	0.0368218
17	599811	rs870183	A	G	0.976215	0.0115468	0.0370905	0.994466	0.00680553	0.414797	0.996216	0.00574218	0.509087	0.0370905
4	73476014	rs9993613	T	G	1.00599	0.0115011	0.603468	0.996995	0.00678434	0.657312	0.988141	0.00572504	0.0371853	0.0371853
12	107338631	rs2888893	C	T	1.0011	0.0114826	0.923608	1.00824	0.00677182	0.225423	1.01195	0.00571583	0.0377526	0.0377526
15	89415247	rs3817428	G	C	0.987628	0.0130098	0.338613	0.988141	0.00767018	0.119873	1.01344	0.00644563	0.0383333	0.0383333
20	34432670	rs2425163	G	A	1.03181	0.0151415	0.0386494	0.9865	0.00903426	0.132452	1.01126	0.00758444	0.139968	0.0386494
7	23521316	rs12538407	G	A	1.02436	0.0116419	0.0387007	1.01403	0.00687249	0.0426649	1.00406	0.00579792	0.484685	0.0387007
5	168250903	rs2974438	A	G	1.01403	0.0140908	0.322749	1.01733	0.00832258	0.0390293	1.00071	0.00703858	0.920206	0.0390293
13	49201040	rs12871822	G	T	1.02506	0.0119959	0.0390682	1.00788	0.00709385	0.268817	1.01023	0.00598568	0.0889753	0.0390682
4	146128884	rs996743	G	A	0.999423	0.0202257	0.977219	0.999584	0.0119338	0.972157	1.02088	0.0100171	0.0390822	0.0390822
6	117490664	rs1405212	T	C	0.975697	0.0119261	0.0391166	0.987376	0.00702401	0.0704886	1.00342	0.00591273	0.563363	0.0391166
6	105392745	rs314263	C	T	0.984163	0.0123269	0.195311	0.985142	0.00726524	0.0393566	0.991129	0.00612315	0.145626	0.0393566
20	32304653	rs1074683	G	C	1.00483	0.0130736	0.712478	0.995428	0.00772693	0.55312	0.98666	0.00651977	0.0394152	0.0394152
6	33784864	rs3957165	C	T	1.00599	0.0144636	0.679883	1.0177	0.00852364	0.0395935	1.01144	0.00719072	0.113543	0.0395935
6	35614026	rs4713902	C	T	1.00076	0.0130407	0.953567	1.00329	0.00768984	0.669697	1.01339	0.00647796	0.0400415	0.0400415
16	89875710	rs11861084	A	C	1.02451	0.0118122	0.0403738	0.994781	0.00698815	0.454022	1.00913	0.00588821	0.122853	0.0403738
9	78542286	rs11144688	A	G	0.990784	0.0177671	0.602284	1.02154	0.0104045	0.0405705	1.00378	0.00880414	0.667982	0.0405705
2	223917983	rs12621643	T	G	0.986652	0.0127334	0.29129	0.9976	0.00749269	0.748412	0.987171	0.00632827	0.0413174	0.0413174
19	7184762	rs891088	G	A	1.00954	0.0130081	0.465328	0.98442	0.00770654	0.0415944	0.998363	0.00648678	0.800644	0.0415944
9	94258836	rs1571892	C	A	1.0201	0.0126937	0.116957	1.0154	0.00750481	0.0417008	1.00314	0.00633933	0.620835	0.0417008
6	33628863	rs12204421	G	A	1.02718	0.0131723	0.0417375	1.01018	0.0078053	0.194194	1.00333	0.00658497	0.614139	0.0417375
11	74739934	rs11236294	T	G	0.982421	0.0127456	0.164073	0.984834	0.00750875	0.0418194	1.00436	0.00631431	0.490996	0.0418194
2	54966407	rs354196	A	G	1.02386	0.0115921	0.0419029	0.999453	0.00684453	0.936275	1.00205	0.00577276	0.722315	0.0419029
2	241818527	rs4344931	A	C	1.02608	0.0126554	0.041912	1.00009	0.00749726	0.990397	1.00734	0.00632164	0.24751	0.041912
3	51192126	rs4256170	A	G	0.989667	0.0374878	0.781731	0.969731	0.0221918	0.166046	0.962586	0.0187558	0.0420468	0.0420468
3	67416322	rs17806888	C	T	0.963893	0.0181189	0.0423921	1.00276	0.0105433	0.793517	0.995936	0.00891626	0.647902	0.0423921
17	62007498	rs2070776	A	G	1.02131	0.0120052	0.0790274	1.01225	0.007093	0.0860874	1.01218	0.00598351	0.0430539	0.0430539
10	105577409	rs6584575	A	G	1.02531	0.0193261	0.195856	1.00537	0.0114862	0.641122	0.980546	0.00974228	0.0437451	0.0437451
8	13273477	rs7834383	T	G	1.00256	0.012042	0.832114	1.00026	0.00710631	0.970591	0.987992	0.00600129	0.0441185	0.0441185
15	99194896	rs2871865	G	C	1.02988	0.0177689	0.0975568	1.02141	0.0105437	0.0444893	1.01627	0.00891026	0.0701097	0.0444893
11	118613235	rs632124	A	T	1.01111	0.0116673	0.343631	0.989505	0.00689074	0.125757	1.01171	0.00580186	0.0447796	0.0447796
3	41243742	rs3915129	G	T	0.999049	0.0114943	0.934011	0.996963	0.0067808	0.653724	1.01154	0.00571662	0.0447962	0.0447962
17	54839652	rs1401795	G	A	1.00197	0.0115679	0.864716	1.00918	0.00682588	0.180817	1.01161	0.00575698	0.0449839	0.0449839
1	170649277	rs4656220	T	C	1.00411	0.0118993	0.730102	0.986017	0.00703093	0.0452008	0.990453	0.00593065	0.105768	0.0452008
10	104341435	rs7899004	C	T	0.977036	0.0116164	0.045512	0.997401	0.00684251	0.703674	1.00311	0.00577636	0.590727	0.045512
13	50718468	rs2687950	T	C	0.97385	0.013273	0.045895	0.990975	0.00779236	0.244637	0.998003	0.00657256	0.761027	0.045895
2	174815898	rs6746356	C	A	0.973576	0.013421	0.0460077	0.996043	0.00787043	0.614406	1.00524	0.00663295	0.430338	0.0460077
15	89388905	rs16942341	T	C	1.00177	0.0341955	0.958724	1.00286	0.0202251	0.887775	1.03414	0.0168276	0.0460433	0.0460433
7	19248278	rs17140875	T	G	0.977589	0.0260749	0.384705	1.03068	0.0151476	0.0460656	1.022	0.0128122	0.0894621	0.0460656
2	71584485	rs7568069	G	A	1.01388	0.0116015	0.234751	0.986431	0.00685346	0.0462104	0.990594	0.00577909	0.101972	0.0462104
15	63439186	rs7162825	C	T	1.01494	0.0115017	0.197278	1.01357	0.00678888	0.0470758	1.00707	0.00572321	0.218336	0.0470758
13	50469913	rs7334755	T	C	1.00978	0.0143737	0.498279	1.01139	0.00848584	0.18205	0.985846	0.00718707	0.047311	0.047311
15	89356832	rs11633371	T	G	0.999761	0.0114812	0.983405	0.991916	0.00677252	0.230749	0.988746	0.00571968	0.0478473	0.0478473
10	27890831	rs7069985	G	A	0.991085	0.0139991	0.522374	0.998786	0.00823985	0.882836	0.986376	0.00695921	0.0487003	0.0487003
1	149876124	rs7534365	C	T	1.01387	0.0166596	0.408271	1.01956	0.00983977	0.0489504	0.989439	0.00833133	0.202515	0.0489504
14	73932966	rs2058092	C	T	1.00171	0.0116204	0.883272	1.00137	0.00685751	0.842016	1.01144	0.00578381	0.0492529	0.0492529
1	21583311	rs212524	T	C	1.00986	0.0117376	0.403255	1.00234	0.00693083	0.736121	1.01152	0.00583921	0.0498964	0.0498964
3	4728104	rs2633761	G	A	1.00369	0.0116728	0.752355	1.00246	0.00688612	0.721237	1.01144	0.00581275	0.0502949	0.0502949
12	28600244	rs11049611	T	C	1.00218	0.0124128	0.860727	1.00529	0.00731965	0.471379	1.01214	0.00617286	0.0505293	0.0505293
14	21890683	rs17792664	G	C	1.02267	0.0158204	0.156436	1.01838	0.00936318	0.0518017	1.01434	0.00789657	0.0714539	0.0518017
1	32371442	rs16834765	T	C	0.983481	0.0245084	0.496735	0.97233	0.014466	0.0524148	1.01215	0.0121026	0.31837	0.0524148
10	25056118	rs4350272	A	G	1.00749	0.012939	0.56416	1.01024	0.00763598	0.182257	1.01255	0.00643972	0.0526939	0.0526939
2	203194256	rs6435143	A	C	1.02265	0.0115662	0.0528093	0.993912	0.00682865	0.371177	1.00366	0.00575559	0.525641	0.0528093
11	2022804	rs2735469	A	G	1.01233	0.015627	0.432868	1.00612	0.00924301	0.508865	0.984992	0.00782937	0.0534276	0.0534276
19	8644031	rs4072910	C	G	0.993982	0.0115466	0.601155	0.986946	0.00681356	0.0537966	1.00642	0.00574501	0.265569	0.0537966
12	121204682	rs497273	C	G	0.995006	0.0119297	0.674734	0.986569	0.00703976	0.0547521	1.00629	0.00593472	0.290637	0.0547521
10	102684380	rs10883563	C	A	0.982988	0.0115424	0.137139	1.00416	0.00680281	0.541547	0.989036	0.00574009	0.0547695	0.0547695
1	149938898	rs3767627	C	T	1.01161	0.0163558	0.480309	1.00407	0.0096769	0.675022	1.01572	0.00813728	0.0552851	0.0552851
6	76164589	rs12209223	A	C	1.0286	0.0188609	0.134833	1.02161	0.0111846	0.0558799	1.00118	0.00947166	0.900641	0.0558799
16	50259483	rs4785393	G	A	0.971161	0.0153055	0.0558847	1.00013	0.00895489	0.988692	0.992195	0.0075589	0.299892	0.0558847
15	51269629	rs10744956	A	G	1.02702	0.0139868	0.0566163	1.00454	0.00830307	0.585481	1.00462	0.00700741	0.510335	0.0566163
7	120777619	rs6952113	A	G	0.977752	0.0118226	0.0570255	0.998512	0.00696027	0.830586	1.003	0.00586842	0.609721	0.0570255
6	146335560	rs2748483	T	A	1.02072	0.0115939	0.0769776	1.0131	0.00684638	0.0573786	1.00805	0.00577618	0.165235	0.0573786
4	13194091	rs4834927	G	A	1.00369	0.0120907	0.76093	0.998491	0.00713617	0.832448	0.988637	0.00602448	0.0578324	0.0578324
1	95787223	rs17113369	C	T	1.04951	0.034364	0.159638	1.03962	0.0204844	0.0578784	1.0215	0.0173416	0.220024	0.0578784
1	26803430	rs2219320	C	T	1.01278	0.0131736	0.335237	1.01486	0.00778065	0.0579076	1.01043	0.00656091	0.113661	0.0579076
6	19841493	rs1047014	C	T	1.02543	0.013278	0.0585713	1.00454	0.00787166	0.565274	0.999124	0.00664899	0.89512	0.0585713
1	25044111	rs4601530	T	C	1.02527	0.0132068	0.0587638	1.01479	0.00781746	0.0604354	0.997838	0.00660555	0.743223	0.0587638
2	24247514	rs7561273	A	G	1.00724	0.011505	0.530884	1.00448	0.00678844	0.510249	1.01088	0.00572977	0.0588495	0.0588495
9	118169080	rs10759774	G	A	1.00471	0.0119086	0.693368	0.990959	0.00703518	0.196694	1.01126	0.00592456	0.0588756	0.0588756
18	46657358	rs12458127	T	C	0.95069	0.0268341	0.0595057	1.0134	0.015465	0.389464	0.99542	0.0130833	0.725697	0.0595057
1	54119578	rs17387330	A	G	1.00512	0.0123006	0.678025	0.986397	0.0072752	0.0597461	0.990611	0.00613146	0.123933	0.0597461
10	97805074	rs915506	A	G	0.995552	0.0119711	0.709608	0.986806	0.00706651	0.0601637	1.00147	0.00595458	0.804789	0.0601637
6	35246903	rs6919534	G	A	0.96931	0.0166112	0.0605834	1.0174	0.00967107	0.0745031	0.998889	0.00819373	0.892114	0.0605834
5	178535713	rs11750568	A	G	0.996596	0.0121754	0.779448	0.988834	0.00718653	0.118182	0.988693	0.00606028	0.0606049	0.0606049
10	126358073	rs10794175	T	G	0.978348	0.0116787	0.0608839	1.00041	0.0068788	0.952275	0.993766	0.00580802	0.281587	0.0608839
18	46270114	rs12454567	G	A	1.00064	0.0190277	0.973027	0.999474	0.0112263	0.962589	0.982362	0.00949468	0.0608953	0.0608953
22	38129332	rs7284476	A	G	1.01101	0.011516	0.341842	1.00203	0.00679576	0.765922	0.989347	0.0057362	0.0618832	0.0618832
5	39426020	rs3812040	C	T	1.00061	0.0128225	0.961898	1.01419	0.0075552	0.0621784	1.00491	0.00637865	0.442545	0.0621784
14	92427348	rs7154721	C	T	1.01909	0.0116065	0.103193	0.994844	0.00685643	0.450847	1.01078	0.00578049	0.0635417	0.0635417
8	123980551	rs11779459	T	C	0.989767	0.0120961	0.395157	0.986872	0.00713305	0.0639367	1.0049	0.00600515	0.415718	0.0639367
10	101805442	rs11599750	T	C	0.978668	0.0116696	0.0646394	1.01036	0.00686763	0.133482	1.00641	0.00579651	0.270525	0.0646394
9	16455833	rs2149163	C	G	0.996022	0.0118148	0.735836	1.01294	0.00696189	0.0647748	1.00159	0.00587536	0.786797	0.0647748
4	184215675	rs955748	A	G	0.986117	0.0134675	0.299221	0.985498	0.00793789	0.0657227	0.999031	0.00668088	0.884564	0.0657227
7	96039648	rs6971575	C	G	1.02015	0.0125788	0.112681	1.01369	0.00743499	0.0675151	1.01014	0.00628504	0.108545	0.0675151
16	2249376	rs26868	A	T	0.984537	0.0115563	0.177481	0.996034	0.00681067	0.559557	1.01055	0.00574314	0.067587	0.067587
12	116393174	rs11616067	G	A	0.985457	0.0136365	0.282688	1.0147	0.00800255	0.0682583	0.999576	0.00676989	0.950058	0.0682583
6	2167225	rs932445	C	T	0.985976	0.0116707	0.226229	0.98755	0.00688238	0.0687055	0.992628	0.00580657	0.202534	0.0687055
4	88630031	rs6813055	A	T	1.01094	0.0114957	0.343802	1.01242	0.00678355	0.0688892	1.00535	0.00572011	0.35053	0.0688892
2	219949184	rs16859517	T	C	1.00003	0.0307218	0.999199	1.02528	0.01801	0.165722	0.972554	0.0153444	0.0697296	0.0697296
3	172163449	rs509035	A	G	0.987024	0.0123411	0.289892	0.991922	0.00727013	0.264573	0.988952	0.00613496	0.0701753	0.0701753
6	166329862	rs991946	T	C	0.979404	0.0115105	0.070611	0.999258	0.00678608	0.912871	1.00734	0.00572339	0.201246	0.070611
8	75883054	rs2956605	A	C	0.978886	0.0118552	0.0718453	0.99773	0.0069786	0.744703	0.992882	0.00589174	0.22537	0.0718453
2	216410516	rs4425077	G	C	1.00897	0.0116337	0.442656	1.01242	0.00686351	0.0720321	0.997919	0.00579247	0.719173	0.0720321
2	68495002	rs2120335	A	G	1.00578	0.0117997	0.625102	1.00258	0.00696325	0.711769	0.989499	0.00588141	0.0726831	0.0726831
2	109047190	rs13388725	G	A	0.998317	0.0117146	0.885639	1.01245	0.00690685	0.0733123	1.00122	0.00583166	0.834716	0.0733123
3	99269921	rs9825951	T	A	1.01197	0.0120286	0.322623	0.994383	0.00710875	0.42813	0.989331	0.00599433	0.0735495	0.0735495
8	57155598	rs9650315	T	G	1.00047	0.0170666	0.978181	1.01811	0.0100357	0.0736888	0.985378	0.00851711	0.0837301	0.0736888
6	6889818	rs4246079	A	G	1.00644	0.0175996	0.715459	1.01614	0.0103693	0.122583	1.01575	0.00874721	0.0739337	0.0739337
3	68622366	rs2175513	G	A	1.02092	0.0115908	0.0740876	1.00015	0.00684526	0.982093	0.999551	0.00577157	0.937969	0.0740876
13	21570246	rs1199734	T	G	0.982674	0.015309	0.253601	1.00362	0.00898019	0.687766	1.01358	0.00755592	0.0742241	0.0742241
12	27997409	rs1861908	C	G	1.02533	0.0140346	0.0746561	1.00156	0.00833494	0.851812	1.00022	0.00702338	0.974931	0.0746561
19	7244233	rs1346490	C	A	0.979091	0.0119334	0.0766064	1.00992	0.00702237	0.159806	1.00501	0.00592759	0.39944	0.0766064
3	55411763	rs2034172	A	G	0.992515	0.0125201	0.548473	1.00141	0.00737578	0.848139	0.989041	0.00622591	0.0767491	0.0767491
5	176517326	rs422421	T	C	0.995208	0.0139986	0.731478	0.995876	0.00825314	0.616529	1.01237	0.00695175	0.0768905	0.0768905
6	152157881	rs6902771	T	C	0.998124	0.0114908	0.870213	0.993544	0.0067806	0.339475	1.01015	0.00571708	0.0774034	0.0774034
9	101743336	rs989393	C	T	1.00599	0.0126699	0.637273	0.999251	0.00748668	0.920246	1.0112	0.00630611	0.0774441	0.0774441
13	51105334	rs3118905	A	G	1.01512	0.0127791	0.240219	1.00354	0.00755857	0.640142	0.988796	0.00638365	0.0775729	0.0775729
6	132730372	rs7743622	C	G	1.02065	0.0116042	0.0781394	1.01097	0.00685147	0.111446	0.994288	0.00577969	0.321625	0.0781394
4	18010384	rs961014	A	G	0.989823	0.0116198	0.378683	1.00376	0.0068472	0.583316	1.01015	0.00577789	0.0804139	0.0804139
10	127673877	rs11244750	T	C	0.978806	0.0123278	0.082262	0.99347	0.00725218	0.366296	0.993428	0.00612003	0.281299	0.082262
9	133464084	rs7466269	G	A	0.998314	0.0120086	0.888227	0.997226	0.00708424	0.694963	1.01042	0.00597525	0.0827926	0.0827926
17	40852841	rs9766	G	A	0.98026	0.0115407	0.0840729	1.00044	0.00680347	0.948877	0.996418	0.00573969	0.531888	0.0840729
18	2766938	rs888403	G	A	0.979439	0.0120426	0.0845022	0.989605	0.00709108	0.14059	1.00067	0.00597884	0.910884	0.0845022
6	72202711	rs12190423	C	G	0.985293	0.0119251	0.214064	0.997776	0.00702361	0.751297	1.01025	0.00592303	0.0850391	0.0850391
17	49244747	rs4605213	C	G	0.991569	0.0119746	0.479536	1.00682	0.00705336	0.334885	1.01028	0.00594397	0.0852858	0.0852858
1	2069172	rs425277	T	C	1.00626	0.0128799	0.62797	0.98698	0.00761882	0.0854027	0.997649	0.00641958	0.713831	0.0854027
5	73964660	rs820848	G	A	1.02175	0.0125907	0.0874285	1.00112	0.00745428	0.880694	1.00835	0.00628774	0.185757	0.0874285
4	2218888	rs867245	G	C	0.985509	0.0256045	0.568618	0.974523	0.0151022	0.087482	0.987783	0.0126994	0.333092	0.087482
10	81132829	rs1923367	C	G	0.996184	0.0115627	0.740878	1.00556	0.00681859	0.416447	1.00974	0.00575264	0.0919066	0.0919066
16	82184201	rs6420435	A	C	1.01891	0.0136863	0.170973	1.01372	0.00809704	0.092392	0.99925	0.00683254	0.912528	0.092392
17	46096276	rs8073371	T	C	1.00599	0.0138236	0.665613	1.01371	0.00815194	0.0948924	1.00248	0.00688059	0.718654	0.0948924
6	76173832	rs6903448	T	C	1.02765	0.0163357	0.0950046	1.01249	0.00970274	0.200961	1.00831	0.00817856	0.311621	0.0950046
11	68830628	rs3750972	G	T	0.98137	0.0116659	0.10695	1.00169	0.00687515	0.806417	1.00972	0.00580453	0.0956528	0.0956528
13	115027462	rs7985356	A	T	0.988102	0.0136498	0.380536	1.01114	0.00801972	0.167054	0.988776	0.00678995	0.0964369	0.0964369
15	100687967	rs4246302	G	A	1.00038	0.0125103	0.97586	0.987868	0.0073922	0.0987056	0.99902	0.00622934	0.874893	0.0987056
12	102373788	rs7971536	A	T	1.01908	0.0115004	0.100335	1.00053	0.0067847	0.937812	0.994314	0.00572114	0.3189	0.100335
15	100513158	rs2573625	C	T	0.980186	0.0122453	0.102181	0.991636	0.00720948	0.244	0.992709	0.00607936	0.228727	0.102181
6	131327956	rs6921207	A	G	1.01952	0.011842	0.102512	1.00385	0.00699939	0.583344	0.994417	0.00590182	0.342825	0.102512
6	7792947	rs9328445	T	C	1.01337	0.0115807	0.251399	0.99383	0.00683706	0.365377	1.00944	0.0057619	0.102855	0.102855
19	12186611	rs7259684	G	A	1.02362	0.0211827	0.270445	0.979681	0.0126637	0.105014	0.986083	0.0106616	0.188676	0.105014
15	82231920	rs17349981	T	A	0.975609	0.0164508	0.13335	0.991301	0.00965125	0.365306	0.986945	0.00813369	0.106166	0.106166
2	233087483	rs2343240	C	T	1.01276	0.0422567	0.76422	0.989722	0.0251488	0.68121	1.0343	0.0209652	0.107725	0.107725
1	120264823	rs12144094	G	C	1.00133	0.0161624	0.934242	1.00779	0.00952387	0.415294	1.01298	0.00803273	0.108426	0.108426
20	4098567	rs7273787	G	A	0.999967	0.0120742	0.997849	0.988627	0.00712926	0.108624	0.993551	0.00601414	0.282026	0.108624
8	135612595	rs894343	A	G	0.97982	0.0127603	0.110114	0.993013	0.00750621	0.350229	1.00947	0.00631529	0.135488	0.110114
2	56089540	rs1367226	A	G	0.997798	0.0115957	0.849242	0.990639	0.00684359	0.169357	0.990827	0.00577219	0.110374	0.110374
6	81792063	rs310421	G	T	0.98178	0.0115472	0.111296	1.00693	0.00680449	0.310006	1.00383	0.00574337	0.506154	0.111296
9	99201585	rs7870753	G	A	0.985264	0.0138861	0.285028	0.987102	0.00817444	0.11225	0.995733	0.00689259	0.535012	0.11225
11	47969152	rs1681630	T	C	1.01936	0.0121075	0.113313	1.00586	0.00715848	0.414121	0.99226	0.00604555	0.198674	0.113313
16	990815	rs12597498	T	C	1.01732	0.0118597	0.14769	0.99133	0.00701409	0.214457	1.00938	0.00590532	0.113946	0.113946
7	135045786	rs6962887	G	T	0.980371	0.0125487	0.114148	0.990968	0.00738394	0.219152	1.00568	0.0062208	0.362457	0.114148
5	78945171	rs7712162	T	C	1.02398	0.0150464	0.115268	1.00676	0.00892575	0.450063	0.993082	0.00754908	0.357823	0.115268
6	117868051	rs389663	T	C	1.01943	0.0122561	0.116439	1.00336	0.00724801	0.643058	0.994437	0.00611815	0.361911	0.116439
7	25871109	rs1055144	T	C	1.02149	0.0144843	0.142112	1.01352	0.00857524	0.11734	0.996745	0.00724161	0.652578	0.11734
5	171283469	rs4868126	T	G	0.981275	0.0120841	0.117751	0.991415	0.00711836	0.225811	1.0085	0.00600014	0.158239	0.117751
1	172355841	rs17369123	T	C	1.02074	0.0145943	0.159627	1.01356	0.00864218	0.119202	0.990767	0.00730467	0.20413	0.119202
17	7440584	rs8073177	T	C	1.02154	0.0136959	0.119716	1.00015	0.00812054	0.985334	1.00295	0.00684493	0.667396	0.119716
13	33723244	rs12863103	T	C	0.980416	0.0127271	0.120181	0.997423	0.00748101	0.730167	1.00123	0.00630602	0.84568	0.120181
5	134356705	rs526896	G	T	1.01152	0.0128048	0.370866	1.00297	0.00757024	0.695692	1.00994	0.00637675	0.120884	0.120884
8	23173053	rs4273857	A	G	1.0211	0.013464	0.120999	1.00194	0.00797969	0.807769	1.00402	0.0067306	0.550696	0.120999
3	190815978	rs7646824	G	A	1.01335	0.0182553	0.467609	0.997966	0.0108199	0.850747	1.0142	0.0090965	0.121229	0.121229
1	151259043	rs2298265	T	C	1.02857	0.0182385	0.122529	0.996462	0.0108752	0.744518	0.995029	0.00918221	0.587287	0.122529
4	122720999	rs6838153	G	A	0.991299	0.0123467	0.479061	0.993999	0.00727846	0.408269	1.00951	0.00613196	0.122636	0.122636
4	39343940	rs2306596	C	A	1.00149	0.0115016	0.897225	1.01045	0.00678551	0.125433	1.00743	0.00572243	0.195583	0.125433
4	109408608	rs1562975	A	G	1.01939	0.012548	0.125989	1.00553	0.00742348	0.457517	0.993963	0.00626432	0.333699	0.125989
3	11646954	rs13078528	G	A	1.00513	0.0267357	0.848196	0.990619	0.0158336	0.551665	1.02049	0.0132582	0.126032	0.126032
16	20880040	rs2023693	A	G	1.00696	0.0116678	0.552348	1.003	0.00688517	0.663879	1.00889	0.00580688	0.127379	0.127379
18	13094132	rs692964	G	A	1.0001	0.0117418	0.993059	0.995222	0.00692988	0.489474	0.991154	0.00584334	0.12834	0.12834
12	124750895	rs11057552	A	T	1.01172	0.0152113	0.443511	1.01373	0.00898453	0.129009	0.99486	0.00759688	0.497546	0.129009
9	139111870	rs7849585	T	G	0.983477	0.0122214	0.172802	0.992418	0.0071975	0.290308	0.990859	0.00606821	0.1302	0.1302
9	118305438	rs10119624	G	A	0.981616	0.012274	0.13059	0.996959	0.00722601	0.673382	1.00753	0.00608628	0.218002	0.13059
19	44082429	rs2682587	A	C	1.01304	0.0146112	0.375224	0.987005	0.00866656	0.131239	0.992689	0.00730146	0.314924	0.131239
16	84987679	rs2326458	C	A	1.01998	0.0131407	0.132153	1.00615	0.00777883	0.430348	0.998065	0.00657316	0.768307	0.132153
20	20348253	rs8117259	T	C	0.984881	0.015204	0.316351	0.986647	0.00895137	0.133146	0.999839	0.00753022	0.98293	0.133146
22	39907661	rs738288	G	A	0.998037	0.011573	0.865149	1.00338	0.00682486	0.62113	0.991441	0.0057536	0.135198	0.135198
10	61469090	rs1171615	C	T	1.0109	0.0135982	0.425373	0.988049	0.00805349	0.135478	0.99508	0.0067881	0.467512	0.135478
10	126824068	rs11245515	C	T	1.00022	0.0116835	0.984712	1.01033	0.00689281	0.135833	1.00457	0.00581151	0.43273	0.135833
2	218146080	rs17181956	T	C	1.02796	0.0185434	0.137024	1.01383	0.0110071	0.212169	0.994383	0.0093031	0.544851	0.137024
9	137301866	rs3132297	A	G	0.99055	0.0156364	0.543708	0.995523	0.00920779	0.626004	1.01156	0.00775229	0.138205	0.138205
8	8747894	rs429433	A	G	0.997	0.0266986	0.910411	0.976963	0.0158183	0.140645	0.98432	0.0133414	0.236185	0.140645
16	14388305	rs1659127	A	G	0.99759	0.0122093	0.843325	0.989447	0.00720803	0.141047	0.993307	0.00608083	0.26942	0.141047
8	23375235	rs17088184	G	C	0.979468	0.0155628	0.182514	0.991361	0.00913184	0.342036	1.01137	0.00768919	0.141337	0.141337
2	232796610	rs749052	C	T	0.997338	0.0240775	0.911851	1.02098	0.0141229	0.141523	1.0134	0.0119263	0.264338	0.141523
8	120475358	rs1599473	T	G	1.01055	0.0133849	0.432888	1.0116	0.00790532	0.144519	0.998895	0.00668029	0.868558	0.144519
2	33405151	rs6751657	T	C	0.998557	0.0115182	0.900254	1.00121	0.00679247	0.858624	1.00839	0.00572863	0.144778	0.144778
8	49413780	rs6988484	C	T	0.993315	0.0134334	0.617573	0.988517	0.00792698	0.145139	1.00298	0.00666676	0.655804	0.145139
1	150186091	rs956796	A	G	1.02666	0.0181393	0.146865	1.0145	0.0107642	0.181131	0.990961	0.00911278	0.319047	0.146865
19	41922352	rs4803468	A	G	0.986746	0.0117829	0.25748	0.993612	0.00694616	0.35622	0.99155	0.0058567	0.147355	0.147355
5	56254485	rs2662027	T	G	1.02747	0.018715	0.147609	0.99273	0.0111668	0.513503	1.00871	0.00938148	0.355516	0.147609
14	60957279	rs2093210	C	T	0.983072	0.0118118	0.148337	1.00518	0.00695124	0.457273	1.00489	0.00586502	0.405312	0.148337
8	135650483	rs1036821	A	G	1.01215	0.0124874	0.333344	1.01071	0.00737659	0.148696	0.992678	0.00622641	0.237872	0.148696
4	82184049	rs2167645	T	C	0.947371	0.0376475	0.150981	0.975659	0.0218305	0.258984	0.985921	0.0183387	0.439427	0.150981
2	232322779	rs6754426	A	G	1.01455	0.0117744	0.219948	1.0069	0.0069505	0.322283	1.00845	0.00586496	0.15121	0.15121
12	93919840	rs11107062	T	C	1.006	0.014354	0.676697	0.999563	0.00848212	0.958886	0.989814	0.00716676	0.153119	0.153119
15	89851580	rs2238300	A	G	0.993458	0.0118216	0.578762	1.00577	0.0069668	0.408868	1.00842	0.0058757	0.153435	0.153435
16	88777242	rs8052560	C	A	0.984309	0.0135787	0.244131	0.99796	0.00798011	0.798058	0.99043	0.00674321	0.153869	0.153869
16	3796147	rs129963	T	C	1.0104	0.0117297	0.377678	1.00991	0.00692152	0.154064	0.993011	0.00584579	0.230234	0.154064
17	38632761	rs3169906	G	C	0.977469	0.0160122	0.154677	0.997673	0.00938721	0.803982	0.994358	0.00791827	0.47488	0.154677
4	88194170	rs11731978	G	A	0.977154	0.0163172	0.156675	1.0096	0.00954242	0.316963	0.996934	0.0080619	0.703312	0.156675
15	38483866	rs10152739	T	A	1.01909	0.0133616	0.157061	0.994886	0.0079193	0.517363	1.00442	0.00668233	0.509054	0.157061
6	45244415	rs10948222	C	T	1.01658	0.0116823	0.159132	0.997033	0.00690139	0.666757	1.00126	0.0058222	0.828279	0.159132
1	9292282	rs9434723	A	G	0.986228	0.0166179	0.403993	0.992174	0.00977054	0.421304	0.988446	0.00826152	0.159518	0.159518
15	62379971	rs7177711	G	A	0.995898	0.0115361	0.721586	1.00961	0.00680265	0.159821	1.00559	0.00573677	0.33094	0.159821
17	68090207	rs11867479	T	C	0.983633	0.012008	0.169355	0.995091	0.00707344	0.486599	0.991658	0.00596281	0.160035	0.160035
16	792190	rs11648796	G	A	1.02013	0.0142249	0.161295	1.00161	0.00842596	0.849001	1.00301	0.00710526	0.67236	0.161295
12	28952342	rs12820411	C	G	1.00594	0.0124572	0.6343	1.00538	0.00735058	0.465719	1.00867	0.0061993	0.163686	0.163686
18	74983055	rs8097893	G	A	1.03364	0.0279454	0.236365	0.989126	0.0167519	0.513982	0.980433	0.0142219	0.164691	0.164691
2	232989831	rs3116168	T	C	0.998945	0.0128353	0.934461	1.00773	0.00756511	0.308771	1.00888	0.00637647	0.16568	0.16568
1	218975475	rs12411277	A	G	1.01127	0.0119928	0.350041	1.00984	0.0070802	0.166472	0.995909	0.0059787	0.492902	0.166472
5	32772043	rs3811958	G	A	1.00236	0.0131269	0.857396	1.01075	0.00773677	0.167004	0.995593	0.00653608	0.49919	0.167004
4	145592686	rs17777628	A	G	0.957532	0.0314119	0.16712	1.01614	0.0181385	0.377446	0.983531	0.0153706	0.279966	0.16712
3	191111160	rs9841435	G	A	1.01727	0.0124076	0.167648	1.00598	0.00733513	0.416451	0.997268	0.00619274	0.658696	0.167648
2	121612659	rs2166898	A	G	1.0212	0.0152196	0.168146	1.00744	0.00902244	0.411307	1.00968	0.00760263	0.20512	0.168146
9	117011595	rs999599	T	C	1.01645	0.0118492	0.168425	0.996318	0.00700581	0.598482	0.993159	0.00590656	0.245127	0.168425
21	35690786	rs2834442	T	A	0.992894	0.0119793	0.551616	1.00723	0.00705572	0.306971	1.0082	0.00595225	0.169869	0.169869
13	75058481	rs4883972	G	C	1.01599	0.0115689	0.170179	0.996661	0.00683207	0.624441	1.00392	0.00575632	0.497151	0.170179
12	24207780	rs11047239	G	C	1.01584	0.0123628	0.203774	1.00609	0.00730814	0.406225	0.991565	0.00617541	0.170183	0.170183
4	38688362	rs16994718	T	C	1.00252	0.0171837	0.883578	0.99158	0.0101583	0.405192	1.01173	0.00854533	0.172527	0.172527
15	94551607	rs7181724	G	A	1.01601	0.0117206	0.175389	1.00152	0.00692129	0.826497	1.00151	0.00583672	0.796328	0.175389
9	17048990	rs10962832	T	A	0.979026	0.0156938	0.17681	1.00126	0.00920236	0.89121	1.01037	0.00775385	0.183515	0.17681
14	75038689	rs10140101	T	C	1.00857	0.0115298	0.459404	0.998481	0.00680464	0.823213	0.992297	0.00574083	0.177978	0.177978
20	34025756	rs143384	G	A	1.01431	0.0116826	0.22389	0.990763	0.00690434	0.178935	0.996565	0.00582207	0.554473	0.178935
2	218616633	rs1864439	C	T	0.974456	0.0192727	0.179394	0.996086	0.0112755	0.728016	0.99013	0.00952541	0.297728	0.179394
19	2176403	rs11880992	A	G	1.00555	0.0116787	0.635754	1.00435	0.00689065	0.52849	0.992227	0.00581708	0.179747	0.179747
6	44539761	rs1040941	A	G	1.00957	0.0117117	0.416073	0.996642	0.00691688	0.626775	0.992221	0.00583265	0.180607	0.180607
2	37758745	rs6544089	T	C	1.00257	0.0118923	0.829168	1.00499	0.00701495	0.478159	0.992098	0.0059269	0.180741	0.180741
6	109723939	rs6920372	A	G	0.991368	0.0116847	0.458127	0.99982	0.00688977	0.979199	0.992262	0.00581504	0.181596	0.181596
12	12876111	rs1420023	A	C	1.01021	0.0801021	0.899132	1.06416	0.046644	0.182443	1.03093	0.0399438	0.445701	0.182443
17	44856641	rs199515	G	C	0.99638	0.0139206	0.794471	0.998162	0.00821238	0.822777	1.00924	0.00691256	0.183267	0.183267
11	128577624	rs11221442	C	G	1.00113	0.0132443	0.932124	0.989661	0.00782865	0.184335	1.0031	0.00659022	0.638213	0.184335
8	135653832	rs6577717	G	T	0.985504	0.0122428	0.23297	0.998358	0.00720854	0.819682	1.00809	0.00606869	0.184415	0.184415
17	38599230	rs584828	T	C	0.992238	0.0117467	0.507102	0.990855	0.00692956	0.184919	0.998472	0.00583963	0.793457	0.184919
5	33230034	rs11745439	A	G	0.985242	0.0129066	0.249346	1.00503	0.00758663	0.508691	1.00851	0.00639827	0.185192	0.185192
16	3192651	rs1053996	C	T	1.00515	0.0116701	0.659955	0.997846	0.00688925	0.754241	0.992329	0.00581394	0.18536	0.18536
6	130345835	rs1415701	A	G	1.0174	0.0130877	0.187456	1.00436	0.00773845	0.574151	0.99166	0.00654196	0.200469	0.187456
9	86660782	rs7853235	T	C	0.980721	0.01477	0.187505	0.9961	0.00866771	0.652114	0.991142	0.00732253	0.224338	0.187505
12	59956923	rs17122659	G	A	0.985835	0.0183257	0.436294	1.0075	0.0107344	0.486496	0.98812	0.00910009	0.189064	0.189064
17	61845425	rs2044124	T	C	0.968026	0.0247451	0.189104	0.997816	0.014436	0.879601	0.991775	0.0121493	0.496642	0.189104
2	217935116	rs12329133	T	C	1.01561	0.0119064	0.193143	0.998202	0.00703569	0.79813	1.00649	0.00593514	0.276088	0.193143
22	33056859	rs2413143	T	C	0.987322	0.0475578	0.788479	0.996627	0.0279148	0.903675	1.03094	0.0234886	0.194599	0.194599
21	27208935	rs2829941	G	T	1.00896	0.0117219	0.446574	0.998112	0.0069209	0.784801	1.00758	0.0058353	0.195491	0.195491
4	5016883	rs11722554	A	G	1.00227	0.0303272	0.940445	0.999579	0.017916	0.981263	1.01966	0.0150411	0.19555	0.19555
14	24830850	rs1950500	T	C	1.01267	0.0126064	0.317816	1.00968	0.00744679	0.195968	1.00175	0.00628242	0.780643	0.195968
6	85448103	rs761391	C	T	0.994959	0.0115302	0.661169	0.991261	0.00680319	0.196971	1.00029	0.00573434	0.959797	0.196971
10	123396806	rs1614303	G	T	1.01517	0.0148172	0.309558	1.01136	0.00875945	0.197205	0.993326	0.00740552	0.365849	0.197205
5	88327782	rs6894139	G	T	1.00122	0.0115036	0.91556	1.00877	0.0067838	0.198043	1.00717	0.00572269	0.211864	0.198043
4	114742249	rs7659107	G	A	1.01749	0.0136023	0.202414	0.994328	0.00806135	0.480421	1.00151	0.00679123	0.824162	0.202414
1	218516310	rs10495098	T	G	0.997114	0.0117043	0.804991	1.00883	0.00689969	0.202851	0.998997	0.00582358	0.863234	0.202851
12	124801226	rs1809889	T	C	0.99887	0.0129543	0.930438	1.00973	0.0076303	0.204238	1.00338	0.0064453	0.600125	0.204238
1	243618317	rs11799609	T	G	0.986487	0.0157478	0.387634	1.00993	0.0092376	0.284548	0.990162	0.00782102	0.206202	0.206202
16	81589983	rs4243206	A	C	0.982929	0.0150417	0.252314	0.988905	0.00885101	0.207459	0.990628	0.00746007	0.206849	0.206849
3	72455355	rs12330322	T	C	0.986408	0.0139054	0.325048	1.00754	0.00816571	0.357787	1.00872	0.00688524	0.207289	0.207289
15	72842705	rs12904334	A	G	1.02282	0.0474189	0.634171	0.991692	0.0282536	0.767793	0.970162	0.0240385	0.207608	0.207608
5	175947118	rs4868645	G	T	1.01449	0.0114701	0.209904	0.999863	0.00676677	0.983802	0.998672	0.00570507	0.815852	0.209904
3	185651001	rs2300921	C	T	1.00866	0.0115886	0.456925	0.991487	0.00684198	0.211452	1.00028	0.00577027	0.961043	0.211452
5	171285632	rs1368380	T	C	1.01447	0.0115485	0.213383	0.998285	0.00681896	0.80123	0.99542	0.00575227	0.424806	0.213383
2	20151819	rs13006748	C	G	1.01324	0.0125946	0.296446	0.996535	0.00744923	0.641255	0.992233	0.00628329	0.214596	0.214596
1	47915233	rs564914	T	A	1.01227	0.0116668	0.295852	0.998906	0.00688763	0.873776	0.992833	0.00581412	0.21601	0.21601
6	158722034	rs1832871	A	G	1.00655	0.012158	0.591493	1.00886	0.00717262	0.21864	0.997882	0.00605541	0.726229	0.21864
17	54229842	rs11867943	T	A	0.995401	0.0182803	0.8009	1.00055	0.0107713	0.959302	0.988881	0.00909715	0.219021	0.219021
8	120596023	rs10283100	A	G	1.0053	0.0250462	0.832801	0.994814	0.0148252	0.725809	0.984706	0.0125393	0.219045	0.219045
16	86417890	rs4843367	T	C	1.01512	0.0122243	0.21953	0.996867	0.00723056	0.664257	1.0014	0.00609562	0.818905	0.21953
1	172083881	rs6694089	A	G	1.01562	0.0126648	0.221147	1.00516	0.00748818	0.491822	0.993139	0.00632248	0.276178	0.221147
5	64674446	rs7727731	T	C	0.989521	0.0172849	0.542221	0.996612	0.0101763	0.738796	0.98955	0.00858832	0.221276	0.221276
10	121129797	rs291979	A	G	1.00225	0.0136578	0.869541	0.998912	0.00806195	0.892552	0.991722	0.00680731	0.222053	0.222053
17	43216281	rs4986172	T	C	1.01168	0.0121086	0.337396	1.00876	0.00715023	0.222424	1.00261	0.00603005	0.665821	0.222424
17	8031936	rs8067165	C	G	0.987678	0.0118757	0.296465	1.00631	0.00699518	0.368198	0.992827	0.00590569	0.222861	0.222861
2	219903723	rs4674354	C	T	0.986709	0.0135991	0.325181	1.00977	0.00798291	0.223076	0.994018	0.00675528	0.374446	0.223076
17	79422252	rs1478610	A	G	0.985662	0.0118559	0.223199	0.998604	0.00698474	0.84151	0.993774	0.00589365	0.289301	0.223199
3	134379752	rs6762606	T	C	0.997347	0.0127677	0.835202	1.00918	0.00751895	0.223983	1.00122	0.00634544	0.848011	0.223983
13	81550449	rs6563199	T	C	0.989537	0.0121138	0.385229	1.0087	0.00713501	0.224756	0.994024	0.00602302	0.319686	0.224756
2	233442091	rs13393800	A	G	1.01562	0.0127719	0.224833	1.00354	0.00755171	0.640276	1.00432	0.00637195	0.499178	0.224833
3	13733624	rs11708412	A	G	0.998361	0.013131	0.900615	0.990653	0.00775705	0.226044	0.999849	0.00653582	0.981539	0.226044
17	47390014	rs2072153	A	G	1.30444	0.219584	0.22614	1.13274	0.137913	0.36613	1.08264	0.119951	0.507978	0.22614
7	23475919	rs7782764	A	G	1.01944	0.0159529	0.227446	0.997085	0.00947969	0.758151	0.998266	0.00798358	0.827879	0.227446
1	86330770	rs2046158	T	C	0.981564	0.0154415	0.228182	1.01029	0.00904587	0.257563	1.00856	0.0076311	0.264104	0.228182
20	57948773	rs3026499	A	G	1.00976	0.0123592	0.43183	1.00881	0.0072964	0.22933	1.00208	0.00616022	0.735872	0.22933
19	38346685	rs4802134	A	G	0.983896	0.0135206	0.229831	0.995493	0.00795036	0.569884	0.994641	0.00670448	0.422848	0.229831
1	67510474	rs2815379	A	G	1.01202	0.0127845	0.350139	0.999598	0.0075619	0.957636	1.00766	0.00636274	0.230592	0.230592
17	59638623	rs2378870	T	C	0.992816	0.0119977	0.54787	1.00723	0.00706831	0.308272	0.992875	0.00597089	0.231063	0.231063
1	103519589	rs7517682	G	A	0.986193	0.0116298	0.231906	1.00085	0.00685446	0.900965	1.00009	0.00578488	0.988236	0.231906
15	89113138	rs1348002	C	G	1.00861	0.0122922	0.485278	0.991349	0.00726899	0.231974	0.997294	0.00612658	0.658303	0.231974
13	30172751	rs11618507	T	G	0.998601	0.0137008	0.91864	0.994483	0.00808715	0.493945	1.00817	0.00680859	0.232197	0.232197
9	35808334	rs3763631	G	C	0.986382	0.0123954	0.268647	0.996538	0.00729632	0.634566	1.00736	0.00615318	0.233418	0.233418
11	122845075	rs1461503	A	C	0.98632	0.0115682	0.233771	0.992039	0.0068221	0.241357	1.00028	0.00575102	0.960842	0.233771
15	51530495	rs16964211	A	G	0.98863	0.0276702	0.679411	0.989771	0.0162603	0.527188	1.0164	0.0136698	0.234072	0.234072
16	2488211	rs12926008	T	C	1.01459	0.012265	0.237681	1.00071	0.0072517	0.921527	1.00399	0.00611418	0.514656	0.237681
6	142617680	rs7745166	A	C	1.00375	0.011892	0.75306	0.991765	0.00702002	0.238844	1.00396	0.00591846	0.503953	0.238844
20	38552078	rs2224538	C	T	1.00138	0.0119977	0.908198	0.99388	0.00708338	0.386168	1.00704	0.00596498	0.239506	0.239506
11	2171601	rs4320932	C	T	0.990931	0.0149783	0.543009	1.01034	0.0087991	0.242341	0.992812	0.0074406	0.332287	0.242341
3	58013573	rs1658351	C	T	1.00067	0.0120592	0.955821	0.99209	0.00711883	0.2646	0.993005	0.00600929	0.242758	0.242758
2	36768875	rs711245	A	G	0.98578	0.0122914	0.24394	0.993538	0.00723825	0.370438	1.00047	0.00610288	0.93872	0.24394
2	56096892	rs3791679	G	A	1.00303	0.0137378	0.82571	1.00486	0.00810603	0.549851	1.00794	0.00682826	0.246745	0.246745
5	50454732	rs2961830	A	T	0.995645	0.0120926	0.718187	0.994253	0.0071331	0.419054	1.00698	0.00600844	0.246753	0.246753
14	37144516	rs10131337	T	C	0.99186	0.0134359	0.542966	1.00918	0.00790273	0.247746	1.0016	0.0066729	0.810881	0.247746
5	176576293	rs11950938	G	C	0.960979	0.0397358	0.316495	0.99753	0.0230463	0.91455	0.977733	0.0195359	0.249047	0.249047
12	94126925	rs10859567	G	T	1.00679	0.0115846	0.558936	1.00405	0.00683369	0.554694	1.00664	0.00576324	0.250653	0.250653
12	93976954	rs3825199	G	A	1.01596	0.0137866	0.250852	1.00138	0.00816356	0.866287	1.00374	0.00687576	0.586694	0.250852
8	4827332	rs4875421	T	A	1.00669	0.0115601	0.564112	1.00782	0.00682123	0.253218	0.99948	0.00575726	0.927993	0.253218
16	89734831	rs2377058	G	A	0.986483	0.0119363	0.254235	1.00082	0.00703172	0.907394	0.997754	0.00593151	0.704653	0.254235
18	46959500	rs9967417	G	C	1.01319	0.0115847	0.25789	1.00609	0.00683755	0.374332	0.996044	0.00576456	0.491743	0.25789
12	20857467	rs10770705	A	C	0.986385	0.0121469	0.259077	0.991963	0.00715699	0.259533	0.997215	0.00603316	0.643931	0.259077
9	119688061	rs10817960	A	G	1.00151	0.0158205	0.924068	0.989501	0.00935334	0.259126	0.997108	0.00788087	0.713255	0.259126
4	146192618	rs13133465	G	C	0.977079	0.0259223	0.371049	0.982997	0.0152185	0.259787	0.989137	0.0127957	0.393321	0.259787
8	109784938	rs7007200	C	G	0.999936	0.0125659	0.995934	1.00371	0.00741138	0.617172	0.992978	0.00625881	0.260212	0.260212
13	47112120	rs6561319	C	A	0.993016	0.0119196	0.556531	0.994373	0.00702921	0.422075	1.00668	0.0059212	0.261056	0.261056
3	61513495	rs6794009	G	A	0.987138	0.0115913	0.264082	0.995986	0.00683425	0.556179	0.996665	0.00576428	0.5622	0.264082
19	17522869	rs8103068	C	T	1.00719	0.0174017	0.680477	1.0115	0.0102699	0.26557	1.00087	0.00867776	0.920127	0.26557
5	79836192	rs32855	G	A	0.98449	0.014133	0.268713	0.992851	0.00831518	0.38822	0.997985	0.00700472	0.773412	0.268713
8	78148191	rs4735677	T	A	0.985981	0.012772	0.268981	0.998423	0.00751787	0.833745	1.00298	0.00633097	0.638361	0.268981
2	232268312	rs6733349	C	T	0.986572	0.0122734	0.270698	1.00401	0.0072254	0.580096	0.99666	0.00609781	0.583285	0.270698
5	32694942	rs7731703	T	C	0.995221	0.0122935	0.69679	1.00792	0.00724462	0.27638	0.996243	0.00611441	0.538159	0.27638
5	172994624	rs7733195	A	G	0.996787	0.0120691	0.789736	0.996126	0.00712003	0.585619	1.00653	0.00600005	0.278218	0.278218
2	33361425	rs6714546	A	G	0.98763	0.0126872	0.326553	0.991926	0.00747761	0.27828	0.994461	0.0063083	0.378637	0.27828
7	55889334	rs1113765	A	G	1.01651	0.0151262	0.279082	1.00009	0.00896839	0.991611	0.99713	0.00755091	0.703473	0.279082
17	36929578	rs2338115	C	T	1.01259	0.0115634	0.279373	1.00565	0.00682399	0.409209	0.997512	0.00575634	0.665152	0.279373
11	69933717	rs2509133	C	T	0.987666	0.0115154	0.281143	0.995881	0.0067928	0.543413	1.00064	0.00572711	0.911153	0.281143
1	23504795	rs2806561	G	A	0.992362	0.011558	0.507062	1.00734	0.00681381	0.283281	1.00062	0.00575053	0.914237	0.283281
1	118492052	rs1321666	C	T	0.988971	0.0114857	0.334247	0.994431	0.00677299	0.409642	0.993989	0.00571567	0.291519	0.291519
5	134510303	rs9327705	A	G	0.999936	0.0138846	0.996293	0.991428	0.0082021	0.293929	0.999704	0.00690558	0.965832	0.293929
17	69923355	rs10083886	T	C	1.01157	0.0132849	0.386738	0.99814	0.00785712	0.812729	0.993088	0.00663149	0.295592	0.295592
8	117563532	rs1550162	G	A	1.00916	0.012859	0.478494	1.00776	0.00759341	0.308633	0.99333	0.00641556	0.296916	0.296916
7	73304636	rs12669267	T	C	0.994194	0.0172531	0.735731	1.00368	0.0101544	0.717618	1.00893	0.00854786	0.298097	0.298097
5	171000977	rs1529701	T	C	1.01286	0.0123832	0.302166	0.997455	0.00731892	0.727693	1.00642	0.00617334	0.300275	0.300275
1	172141403	rs12125882	T	A	1.01213	0.0116499	0.300657	0.999424	0.00688009	0.933211	0.996062	0.00580288	0.496566	0.300657
5	42436916	rs17574650	C	A	0.98036	0.0192097	0.301799	0.99288	0.0112746	0.526244	1.00503	0.00948819	0.596955	0.301799
12	65677086	rs2164968	C	T	0.997891	0.0119202	0.859432	0.994919	0.00703295	0.468885	0.993921	0.00592948	0.303772	0.303772
17	29247715	rs3760318	A	G	0.989558	0.0118706	0.376523	1.00106	0.00699513	0.879056	0.993952	0.00590369	0.304192	0.304192
14	55203126	rs4901537	G	C	0.98602	0.0137398	0.305528	1.0049	0.00807341	0.544984	0.993134	0.00682526	0.312752	0.305528
15	70364352	rs975210	A	G	0.991644	0.014815	0.57115	1.00256	0.00871941	0.769098	0.992507	0.00735556	0.306542	0.306542
5	90151589	rs2247870	G	A	0.991372	0.0115485	0.453044	0.993476	0.00680954	0.336431	1.00588	0.00574271	0.307575	0.307575
15	94028149	rs8028843	C	T	1.01209	0.0118382	0.31012	1.00651	0.0069888	0.353476	1.00007	0.00589193	0.990648	0.31012
4	145565826	rs6845999	T	C	1.01027	0.0115933	0.37798	0.993094	0.00684359	0.311214	0.994445	0.00577105	0.334452	0.311214
14	59688820	rs11624136	G	A	0.988878	0.0115047	0.330956	0.993157	0.00678475	0.311541	1.00034	0.00572336	0.952759	0.311541
16	75328308	rs11640018	C	T	0.993841	0.0118825	0.603126	1.00709	0.00699865	0.312597	0.994157	0.00590471	0.320985	0.312597
5	170875097	rs4620037	C	A	1.01426	0.0140231	0.312788	0.99861	0.00830392	0.866999	1.00303	0.00700323	0.665251	0.312788
12	20536371	rs4326884	G	A	1.00588	0.011485	0.609544	0.998601	0.00677793	0.836327	1.00575	0.00571571	0.315753	0.315753
2	18574952	rs2345835	T	C	0.994468	0.0115808	0.631942	1.00037	0.00683272	0.956487	1.00573	0.00576013	0.320928	0.320928
7	19642100	rs2390151	T	G	0.992813	0.0148682	0.627593	0.991399	0.00876457	0.324328	0.995761	0.00739032	0.565422	0.324328
4	82155568	rs17556750	A	C	1.01242	0.0126448	0.32901	1.00522	0.00747241	0.485957	0.994718	0.00630769	0.401163	0.32901
9	100482976	rs953199	A	C	1.01301	0.0133388	0.3326	1.00466	0.00788517	0.555728	0.999027	0.00665918	0.883754	0.3326
3	171969077	rs7652177	C	G	0.992347	0.0114769	0.503272	1.00652	0.00677204	0.337569	1.00098	0.00571248	0.864089	0.337569
2	232377818	rs4973429	T	G	1.00545	0.0123026	0.65843	1.00691	0.00725706	0.34273	1.00087	0.00612458	0.88752	0.34273
9	108901049	rs9409082	T	C	0.987283	0.0135277	0.344082	1.0043	0.00795325	0.589524	1.00564	0.00670763	0.401927	0.344082
7	92659160	rs2188177	T	C	1.00124	0.0115637	0.914754	0.996472	0.00682176	0.604452	1.00545	0.00575439	0.344569	0.344569
5	129054621	rs39623	A	T	1.01361	0.0214704	0.529019	1.01206	0.0127023	0.345145	0.999229	0.0107463	0.942797	0.345145
6	156587831	rs11156098	T	C	0.982213	0.0190888	0.347121	0.995582	0.0112044	0.692688	0.993023	0.00944694	0.458607	0.347121
16	67384226	rs1966913	T	A	0.973413	0.0286799	0.347442	0.998173	0.0167579	0.913109	1.01083	0.0140719	0.443914	0.347442
6	7804377	rs9405356	C	T	0.993499	0.0117906	0.580138	0.993517	0.00695812	0.349945	0.998614	0.00585817	0.8129	0.349945
15	89395626	rs2280470	A	G	0.990032	0.0123253	0.41635	0.996291	0.00726225	0.608879	0.994317	0.00611837	0.3516	0.3516
16	86688976	rs300039	T	C	1.01364	0.0145548	0.351802	1.00177	0.00861221	0.837522	1.00534	0.0072674	0.463715	0.351802
6	82456984	rs3828760	T	C	0.984129	0.017193	0.352091	1.00334	0.0100781	0.74054	1.00266	0.00850346	0.755063	0.352091
6	158929442	rs9456307	A	T	0.993583	0.0245617	0.79325	0.986695	0.0144912	0.355311	1.00929	0.0121675	0.447308	0.355311
5	172811280	rs17075869	T	C	0.981904	0.0215385	0.396522	0.998203	0.012622	0.886667	1.00983	0.0106165	0.356626	0.356626
5	171203438	rs12153391	A	C	0.999626	0.0133084	0.977581	1.00724	0.00784424	0.357922	1.0003	0.0066285	0.964104	0.357922
14	37477461	rs6571772	T	A	0.990699	0.0126719	0.460883	0.999035	0.00746452	0.897076	1.00577	0.0062888	0.360145	0.360145
12	66391396	rs11175992	A	T	1.00521	0.0139875	0.710042	1.00539	0.00825743	0.515315	0.99364	0.0069734	0.360181	0.360181
2	134434824	rs7567288	C	T	0.98676	0.0146622	0.363324	1.00081	0.00861703	0.92525	0.997741	0.00727062	0.755791	0.363324
5	131742228	rs6596075	G	C	0.993935	0.0155442	0.695512	1.00735	0.00914577	0.423588	0.993009	0.00772029	0.363475	0.363475
18	20735408	rs4369779	T	C	0.987562	0.0140608	0.37338	0.994661	0.00827131	0.517476	1.00535	0.00696479	0.443937	0.37338
3	13555836	rs2597513	C	T	1.00742	0.0188303	0.694677	1.00994	0.0111129	0.373422	0.99349	0.00942185	0.48821	0.373422
6	34188866	rs12214804	C	T	0.985934	0.0202756	0.484773	1.01044	0.0118751	0.381778	1.00497	0.0100341	0.621337	0.381778
6	2193062	rs163071	G	C	0.993203	0.0430563	0.874146	0.984198	0.025463	0.531619	1.01852	0.0212421	0.387753	0.387753
3	112826415	rs1797625	T	A	1.01041	0.0121779	0.39527	0.995337	0.00719845	0.516131	1.00108	0.00606968	0.858232	0.39527
2	178684720	rs7567851	A	G	0.892345	0.6048	0.850618	0.962307	0.341854	0.910513	1.24937	0.264895	0.400644	0.400644
19	3434028	rs2074977	C	A	1.01011	0.0119895	0.401676	1.00275	0.00707949	0.698136	1.00194	0.00597173	0.745762	0.401676
20	35544673	rs4812586	G	A	1.00671	0.0162252	0.680311	1.00332	0.00958396	0.729121	0.993268	0.00809675	0.404121	0.404121
7	38110073	rs6974574	A	T	0.999535	0.0120816	0.96927	1.00111	0.00712847	0.875955	1.00501	0.00600876	0.405145	0.405145
10	52762887	rs10995319	C	T	1.00922	0.0135348	0.497754	1.00041	0.00799979	0.958726	1.0056	0.00674258	0.407928	0.407928
6	144079629	rs6911389	T	G	1.00999	0.0121096	0.411928	0.998925	0.00715437	0.880467	0.99692	0.00603398	0.609206	0.411928
14	74990746	rs862034	A	G	1.00022	0.0119832	0.985233	0.995158	0.00706961	0.492373	1.00486	0.00596417	0.416101	0.416101
12	576984	rs11612228	T	C	0.99013	0.0122044	0.416377	1.00236	0.00718855	0.742823	0.996655	0.00606557	0.580728	0.416377
1	176794066	rs1325596	G	A	1.00942	0.0115466	0.416652	1.00063	0.00681303	0.925999	1.00038	0.00575026	0.947989	0.416652
19	48188809	rs2059877	T	G	0.993798	0.0130523	0.633596	1.00342	0.00768616	0.656607	1.00526	0.00648127	0.417932	0.417932
1	224632782	rs1544196	A	G	0.993181	0.0141011	0.627515	0.997734	0.0083052	0.784696	0.994379	0.00701207	0.421485	0.421485
14	68647188	rs1980850	A	G	0.998655	0.0154882	0.930748	0.992715	0.00913895	0.423666	1.00015	0.00770954	0.984016	0.423666
11	56230069	rs1945237	C	T	1.01685	0.0209206	0.424359	0.998557	0.0124203	0.907437	1.00516	0.0104691	0.62286	0.424359
1	40777842	rs209918	G	A	1.00341	0.0136987	0.803629	0.993674	0.00809631	0.43311	1.00002	0.00682757	0.998009	0.43311
5	37046626	rs301901	G	A	1.00491	0.0116082	0.672805	1.00533	0.00684997	0.437938	1.0022	0.0057739	0.703691	0.437938
1	212237798	rs10863936	G	A	1.00359	0.0114982	0.755137	1.00527	0.00678523	0.438751	1.00328	0.0057206	0.566997	0.438751
8	25298710	rs3812423	C	G	0.994926	0.0119843	0.67123	1.0054	0.00706196	0.445386	0.996471	0.0059614	0.553155	0.445386
11	12924265	rs2099745	A	G	1.0013	0.0250609	0.958685	1.00929	0.0147523	0.530749	0.990532	0.012504	0.446784	0.446784
15	100761190	rs4548838	T	C	1.00315	0.0115579	0.785763	1.00518	0.00681854	0.448962	1.0001	0.00574896	0.98675	0.448962
7	46201355	rs1007358	G	A	1.01064	0.0139962	0.449419	1.00489	0.00827132	0.555367	1.00378	0.00697654	0.588384	0.449419
1	85988158	rs567401	T	C	0.993295	0.0164504	0.682581	1.00351	0.00968321	0.717836	0.993835	0.00817716	0.449482	0.449482
8	57095808	rs10958476	C	T	1.01057	0.0139871	0.45208	1.00044	0.00827572	0.957642	1.00328	0.00697859	0.638649	0.45208
4	145574844	rs1812175	A	G	1.00982	0.0152779	0.522315	0.997253	0.00903946	0.760855	1.00566	0.00761105	0.458737	0.458737
5	127696022	rs26024	C	A	0.991273	0.0119408	0.462916	1.00142	0.00703562	0.840086	1.00071	0.00593619	0.90453	0.462916
5	32821168	rs13183624	G	A	1.00504	0.0137631	0.715095	0.995255	0.00813326	0.558685	1.00499	0.00685372	0.468116	0.468116
20	60956917	rs6061231	A	C	1.00482	0.0127042	0.705276	0.994608	0.00750448	0.471274	0.996546	0.00633069	0.584691	0.471274
10	120961043	rs11198820	C	G	1.00795	0.0188081	0.673768	1.0055	0.011117	0.621748	0.993315	0.00940477	0.475727	0.475727
10	70196580	rs4746769	C	T	0.987777	0.0174903	0.481951	1.00599	0.0102658	0.560563	1.0043	0.00865547	0.620473	0.481951
15	101632867	rs7170986	A	G	1.00222	0.0137315	0.8717	1.00564	0.00809909	0.48744	0.998222	0.00684042	0.794727	0.48744
6	26157481	rs4141885	T	A	1.01502	0.021563	0.489313	0.991154	0.012819	0.488203	0.999475	0.0107777	0.96111	0.488203
5	72144005	rs34651	C	T	0.988699	0.021217	0.592197	1.00358	0.0124586	0.773936	0.992867	0.0105174	0.496076	0.496076
3	38047954	rs9816693	C	G	1.01008	0.0148315	0.498823	0.999649	0.00877076	0.968062	0.995334	0.00740735	0.527762	0.498823
12	69827658	rs10748128	T	G	1.00047	0.0120841	0.969268	0.997612	0.00713119	0.737376	0.995957	0.00601541	0.500684	0.500684
9	98318926	rs1329393	T	C	1.00999	0.0149475	0.506037	0.99782	0.00884364	0.805077	1.00503	0.00745065	0.501023	0.501023
11	14404825	rs2915404	T	C	1.00356	0.0117003	0.761013	0.997918	0.00690531	0.762757	1.00391	0.00582143	0.502534	0.502534
12	58256714	rs10877030	G	T	0.991841	0.0123002	0.505371	1.00276	0.00724666	0.704158	0.99688	0.00611311	0.609282	0.505371
9	35937611	rs10972628	A	G	0.991511	0.0131678	0.517336	0.996343	0.00775863	0.636737	1.00152	0.00654087	0.816132	0.517336
1	22498824	rs1014987	G	C	1.00786	0.013332	0.557007	0.994971	0.00788529	0.522587	1.00403	0.00664402	0.544553	0.522587
13	51084173	rs1753637	T	G	1.00349	0.012479	0.780171	0.995345	0.00736679	0.526515	1.00143	0.00621771	0.818102	0.526515
8	56998480	rs6999671	A	G	0.981178	0.0302434	0.529812	1.00622	0.0176986	0.726254	1.00445	0.0149477	0.766379	0.529812
17	54778817	rs227724	T	A	0.993289	0.0121048	0.578039	0.999365	0.00713439	0.929072	0.996229	0.00602107	0.530314	0.530314
12	28112256	rs10492364	T	C	1.00246	0.0133524	0.854033	0.995934	0.00788358	0.605314	1.00415	0.00664466	0.533519	0.533519
16	2336394	rs2014467	C	T	0.998807	0.012251	0.922385	1.00449	0.00722257	0.535366	1.00269	0.00609362	0.6597	0.535366
1	19763396	rs12137162	A	C	1.00801	0.0128748	0.53558	0.998494	0.00760757	0.842973	1.00198	0.00641788	0.758505	0.53558
6	7708631	rs9392918	C	T	1.00716	0.0115353	0.536308	1.00068	0.00680665	0.920921	0.999303	0.0057381	0.90322	0.536308
1	172241251	rs2421992	C	T	0.99264	0.0127263	0.561589	1.00152	0.00749634	0.838984	1.00379	0.00632078	0.549999	0.549999
8	24092500	rs2013265	T	C	0.995081	0.0132935	0.710668	1.00467	0.00783084	0.552125	1.00236	0.00660298	0.721231	0.552125
9	119422807	rs1742829	T	A	1.01188	0.0200214	0.555247	1.00677	0.0118487	0.568961	0.997266	0.00999111	0.784107	0.555247
9	96893945	rs1257763	A	G	1.01227	0.0291465	0.675704	0.989995	0.0173265	0.561665	0.998118	0.0145789	0.897197	0.561665
2	56113538	rs3791673	A	G	1.00082	0.0286841	0.977225	1.00235	0.0169004	0.889616	1.00807	0.0142491	0.572554	0.572554
20	33718706	rs1535466	G	A	1.00051	0.0125719	0.967849	0.999627	0.00741571	0.959882	0.996675	0.00626346	0.594923	0.594923
16	51094038	rs9929889	T	C	1.00478	0.0117344	0.684443	0.996681	0.00692488	0.631181	1.00308	0.00583876	0.59848	0.59848
16	87360500	rs3748394	C	G	1.00645	0.0122407	0.599367	1.00016	0.00722886	0.98234	0.997097	0.00610126	0.633709	0.599367
9	108304500	rs10820814	A	C	1.00952	0.0189597	0.617166	1.00579	0.0112111	0.606465	0.998951	0.00946271	0.911699	0.606465
14	55245149	rs8006657	A	G	1.00177	0.0119094	0.881817	1.00061	0.00702652	0.931183	1.00298	0.00592729	0.615954	0.615954
9	113792706	rs3739707	A	C	1.00189	0.0132868	0.886762	1.00386	0.00784088	0.623242	0.99906	0.00662095	0.887098	0.623242
3	56667682	rs9835332	C	G	0.997138	0.0115221	0.803583	0.999132	0.00679553	0.89827	0.997197	0.00573639	0.624556	0.624556
5	131585958	rs7701414	G	A	0.997502	0.0115295	0.828228	0.996688	0.00680118	0.625709	1.00218	0.00573729	0.704655	0.625709
7	28751137	rs12533079	G	T	0.992957	0.0145858	0.627969	1.001	0.00858871	0.907201	1.00216	0.00724053	0.765367	0.627969
3	141163045	rs11714558	C	T	1.0191	0.0409821	0.644343	1.00705	0.0243011	0.772517	1.00438	0.0205815	0.831824	0.644343
5	139145747	rs165189	G	A	0.994273	0.0165465	0.72849	1.00184	0.00974426	0.850144	0.99629	0.00822778	0.651454	0.651454
15	61408362	rs782930	A	G	1.00513	0.0121274	0.673068	1.00269	0.00715669	0.707664	1.0014	0.00604185	0.817094	0.673068
2	172152646	rs12987566	T	C	1.00397	0.0130337	0.760984	1.00305	0.00769574	0.691987	1.00163	0.00648718	0.801278	0.691987
5	31541142	rs17410035	T	G	0.999572	0.0121162	0.971788	1.00264	0.00714438	0.712338	0.998826	0.00602849	0.845557	0.712338
5	108113344	rs13177718	T	C	1.00473	0.0216965	0.827781	1.00271	0.0128151	0.832929	1.00399	0.0108066	0.712424	0.712424
1	41556253	rs6600365	C	T	0.999908	0.01156	0.99362	1.00239	0.00681829	0.726222	0.998537	0.0057539	0.799203	0.726222
6	169349731	rs7774834	C	A	0.9974	0.0115015	0.820942	0.997793	0.00678308	0.744648	0.998818	0.00572212	0.836227	0.744648
20	17771113	rs6080830	G	A	0.996368	0.0115787	0.753353	1.00168	0.00682857	0.805261	1.00026	0.00575974	0.963609	0.753353
4	82204091	rs17499117	G	A	0.995027	0.0259802	0.847828	1.00372	0.0152941	0.808018	1.00122	0.0129353	0.924849	0.808018
OR = odds ratio, SE = standard error
This investigation for the association with potential confounders was performed by a GWAS with the UK Biobank data by logistic regression adjusted for age, sex, age×sex, age2, and the first genetic principal components. The GWAS was performed with 337138 unrelated white British ancestry individuals who passed the sample quality control filter.
The grey colored SNPs with association stronger than conventional genome-wide significant level (P < 5E-8) were excluded in the sensitivity analysis.
