# Supplementary material for: Causal linkage between adult height and kidney function: An integrated population-scale observational analysis and Mendelian randomization study
Source: PLoS One. 2021 Jul 29;16(7):e0254649. doi: 10.1371/journal.pone.0254649 (PMC8321232; doi:10.1371/journal.pone.0254649)
Supplement: S6 Table — (XLSX) [file pone.0254649.s010.xlsx]

## Sheet: height_mvmr_egfr
S7 Table. Summary statistics implemented for multivariable MR analysis with the CKDGen data
SNP	effect allele	other allele	beta.eGFR	beta_height	beta.BMI	se.egfr	se.height	se.BMI	beta.CKD	se.CKD
rs1004202	C	G	2.8e-05	-0.018	0.007	0.0003514	0.003	0.0038	-0.0014	0.0093
rs10048625	T	C	0.000483	0.023	0.0053	0.0004594	0.004	0.0052	-0.0098	0.0123
rs1007358	A	G	0.000402	-0.02	0.0029	0.0004155	0.004	0.0036	-0.0142	0.0109
rs10083886	T	C	-0.000726	0.02	-0.0077	0.0003939	0.003	0.0042	-0.0005	0.0105
rs10119624	A	G	0.000481	0.026	-0.0132	0.0003672	0.003	0.004	-0.0187	0.0098
rs10131337	T	C	0.000891	0.027	0.002	0.0004175	0.004	0.0049	-0.018	0.0114
rs10140101	T	C	0.000144	0.017	-0.0112	0.0003438	0.003	0.0037	0.0125	0.0092
rs1014987	C	G	2.9e-05	-0.02	0.0024	0.0003998	0.004	0.0044	-0.0022	0.0105
rs10152591	A	C	0.00052	0.044	-0.004	0.0006051	0.005	0.0055	0.0075	0.0162
rs10152739	A	T	0.000419	-0.023	-0.0011	0.0003992	0.003	0.0043	-0.0032	0.0106
rs10283100	A	G	0.002185	-0.054	-0.0074	0.0007583	0.009	0.0109	0.0002	0.0197
rs1036477	A	G	-0.000261	0.032	0.004	0.0005894	0.005	0.0062	0.0174	0.0159
rs1036821	A	G	0.00115	-0.047	-0.0125	0.000377	0.004	0.0041	0.008	0.0106
rs10401193	A	G	0.001279	0.023	0.0037	0.0004514	0.004	0.0048	-0.0036	0.0118
rs1040941	A	G	-0.000255	0.017	-0.0027	0.0003521	0.003	0.0038	0.0073	0.0093
rs10460566	A	G	-0.001741	-0.024	-0.0165	0.0004081	0.004	0.0044	0.0195	0.0109
rs1047014	T	C	0.000448	-0.033	0.0082	0.000406	0.004	0.0046	-0.0214	0.0108
rs10492364	T	C	-0.000205	0.022	0.0012	0.0004068	0.004	0.0046	0.0148	0.011
rs10495098	T	G	0.000133	0.021	-0.0029	0.0003606	0.003	0.0032	0.0108	0.0098
rs1053996	T	C	0.001331	-0.021	-0.0012	0.0004018	0.003	0.0043	-0.0121	0.0111
rs1055144	T	C	0.000883	0.022	-0.0019	0.0004385	0.004	0.0038	-0.0069	0.0119
rs10744956	A	G	0.000264	-0.021	0.0016	0.0004186	0.004	0.0044	-0.0004	0.0113
rs1074683	C	G	-0.00149	0.047	0.006	0.000407	0.003	0.0044	0.0334	0.0115
rs10748128	T	G	-0.000188	0.038	-0.0059	0.0003815	0.003	0.0034	-0.0168	0.0102
rs10759774	A	G	-0.000256	0.019	-0.0033	0.0003665	0.003	0.004	0.0118	0.0101
rs10766065	T	C	0.000262	-0.019	0.0089	0.0003792	0.003	0.0042	-0.007	0.0101
rs10767838	A	G	-0.000407	0.025	0.0014	0.0003843	0.003	0.0043	-0.002	0.0102
rs10770705	A	C	0.000885	0.03	-0.0021	0.0003694	0.003	0.0033	0.0056	0.0097
rs10779751	A	G	-0.000706	0.02	0.0151	0.0003852	0.003	0.0034	-0.0002	0.0103
rs10790381	A	G	-0.000585	0.027	0.002	0.0004553	0.004	0.0049	0.0034	0.0121
rs10794175	T	G	-0.000533	0.021	0.0059	0.0003467	0.003	0.0038	0.0065	0.0092
rs10817960	A	G	-4e-05	0.026	0.001	0.000483	0.005	0.0058	0.0073	0.013
rs10820814	A	C	-0.000309	-0.027	-0.0065	0.0005893	0.005	0.0064	0.0029	0.0161
rs10843390	T	C	0.000474	0.025	-0.0065	0.0003807	0.003	0.0041	0.0031	0.01
rs10859567	T	G	6.7e-05	0.041	-0.0021	0.0003547	0.003	0.0037	0.0255	0.0096
rs10863936	A	G	0.000396	-0.021	-0.0028	0.0003465	0.003	0.0031	-0.0008	0.0092
rs10877030	T	G	3.8e-05	0.023	0.0033	0.0003741	0.003	0.004	0.0253	0.0102
rs10880969	T	C	5.3e-05	-0.023	-0.0083	0.0003668	0.003	0.0042	0.0041	0.0097
rs10883563	A	C	-0.000141	0.023	-0.0005	0.0003465	0.003	0.0037	0.0051	0.0092
rs10948222	T	C	-0.001152	-0.032	0.003	0.000347	0.003	0.0033	0.0256	0.0092
rs10958476	T	C	0.00018	-0.043	-0.0012	0.0004338	0.004	0.0039	-0.0017	0.0113
rs10962832	A	T	0.000223	0.025	0.0002	0.0004964	0.004	0.0057	-0.0101	0.0136
rs10972628	A	G	0.000569	-0.02	0.007	0.0003927	0.003	0.0043	0.0051	0.0103
rs10990303	T	C	0.000398	0.032	-0.0098	0.0004266	0.004	0.0037	0.0013	0.0117
rs10995319	T	C	-1.5e-05	0.019	0.0033	0.0004065	0.003	0.0043	-0.002	0.0108
rs10997979	A	G	-0.002485	-0.018	0.0049	0.0003427	0.003	0.0037	0.0344	0.0091
rs11047239	C	G	-0.000163	-0.022	0.0026	0.0003735	0.003	0.0041	-0.006	0.01
rs11049611	T	C	0.000264	-0.037	0.0024	0.0003745	0.003	0.0041	0.0052	0.0081
rs11057552	A	T	-0.00021	0.023	-0.0014	0.0004568	0.004	0.0049	0.0055	0.0122
rs11090631	T	C	-0.000266	0.022	-0.0073	0.0004349	0.004	0.0048	0.01	0.0116
rs11100790	T	C	-0.000567	-0.021	-0.0011	0.0004256	0.004	0.0047	0.004	0.0113
rs11107062	T	C	-0.000333	0.027	0.0013	0.0004422	0.004	0.0053	-0.0114	0.0119
rs1113765	A	G	0.000624	-0.025	0.0015	0.0004511	0.004	0.0048	0.0091	0.0122
rs11144688	A	G	0.000531	-0.064	0.0086	0.0005577	0.006	0.0055	-0.0156	0.0149
rs11152213	A	C	0.000903	-0.025	-0.0545	0.0004375	0.004	0.0036	-0.0098	0.0106
rs11156098	T	C	8.1e-05	0.029	-0.0014	0.0005414	0.005	0.0059	-0.0143	0.0145
rs11175992	A	T	0.000452	-0.028	-0.01	0.0004531	0.004	0.0051	0.0021	0.011
rs11198820	C	G	-0.000674	0.027	-0.0004	0.0005598	0.005	0.0061	0.0006	0.0147
rs11221442	C	G	7.4e-05	-0.027	-0.0002	0.0004067	0.004	0.0044	-0.0091	0.0107
rs11236294	T	G	0.001215	0.018	-0.0127	0.0003777	0.003	0.0041	-0.0072	0.01
rs11244750	T	C	-0.000248	0.018	-0.0055	0.0003773	0.003	0.0041	0.008	0.0104
rs11245515	T	C	0.000435	0.017	0.001	0.0003578	0.003	0.0031	-0.0103	0.0098
rs1155939	A	C	0.001025	0.042	0.0028	0.0003424	0.003	0.0037	-0.0029	0.0091
rs11599750	T	C	0.001394	-0.022	0.0015	0.000355	0.003	0.0031	-0.0294	0.0094
rs11612228	T	C	0.000536	0.02	-0.0067	0.000368	0.003	0.0034	0.0139	0.0097
rs11616067	A	G	-0.000681	0.02	0.0007	0.0004079	0.004	0.0044	-0.0208	0.0108
rs11616380	T	G	0.000537	0.02	-0.0012	0.0003805	0.003	0.0042	-0.0086	0.0102
rs11618507	T	G	-0.000869	0.023	0.0085	0.0004217	0.004	0.0046	-0.0095	0.0114
rs11624136	A	G	-0.000353	0.017	-0.0066	0.0003426	0.003	0.0037	0.0046	0.0092
rs11633371	T	G	-0.00037	0.024	-0.0043	0.0003537	0.003	0.0038	-0.0017	0.0094
rs11634405	A	G	-0.000464	0.019	-0.0038	0.0003685	0.003	0.004	0.0021	0.0102
rs11640018	T	C	-0.000281	-0.019	0.0058	0.0003666	0.003	0.0033	-0.0023	0.0096
rs11642612	A	C	0.00057	-0.017	-0.0175	0.000352	0.003	0.0038	-0.0106	0.0094
rs11648796	A	G	0.000247	-0.034	0.0081	0.0004403	0.004	0.0048	-0.0135	0.0121
rs11659752	T	G	-0.001169	0.025	-0.0065	0.0003825	0.003	0.0043	0.0145	0.0103
rs11661645	A	G	-0.000499	0.019	0.0038	0.0003751	0.003	0.0041	-0.0011	0.0099
rs11677466	A	T	0.000763	-0.045	0.0126	0.0006683	0.007	0.0062	0.001	0.0181
rs11683207	T	C	-0.000359	0.024	-0.0068	0.0004575	0.004	0.0052	0.0014	0.0122
rs11684404	T	C	-0.000767	-0.032	-0.0032	0.0003618	0.003	0.004	0.0138	0.0098
rs11687941	C	G	-0.000915	0.025	0.0008	0.0004024	0.003	0.0043	0.0026	0.0108
rs11708412	A	G	-0.000169	0.021	0.0002	0.0004072	0.004	0.0046	0.0128	0.0113
rs11714558	T	C	-0.000794	0.11	0.0059	0.0014512	0.019	0.0153	0.0001	0.0404
rs1171615	T	C	-0.001054	-0.022	-0.0021	0.000415	0.004	0.0048	0.0214	0.011
rs11722554	A	G	0.000123	-0.059	0.0047	0.0009439	0.01	0.0124	0.0238	0.0259
rs11731978	A	G	0.001159	0.024	0.0003	0.0005028	0.004	0.0056	-0.0225	0.0136
rs11745439	A	G	-0.000547	-0.022	0.0088	0.0003919	0.003	0.0034	0.0091	0.0107
rs11750568	A	G	-3e-06	0.019	-0.0003	0.0003639	0.003	0.004	-0.0117	0.0096
rs11779459	T	C	0.000652	0.018	0.0011	0.0003639	0.003	0.0042	-0.0057	0.0096
rs11783655	A	T	-0.001264	-0.019	-0.0009	0.0003684	0.003	0.0038	0.0081	0.0102
rs11799609	T	G	-0.001016	0.026	-0.0015	0.0004782	0.004	0.0054	0.0397	0.0125
rs11835818	T	C	0.000216	-0.017	-0.0115	0.000347	0.003	0.0031	-0.0006	0.0092
rs11855014	A	G	8.8e-05	-0.022	-0.0028	0.0003855	0.003	0.0043	0.0047	0.0101
rs11861084	A	C	-0.002624	0.019	-0.0005	0.0003631	0.003	0.0038	0.0188	0.0098
rs11867479	T	C	-0.000175	0.025	-0.0053	0.0003751	0.003	0.0033	-0.0107	0.0099
rs11867943	A	T	0.000724	-0.027	0.0119	0.0005442	0.005	0.0059	0.0096	0.0145
rs11880124	A	G	-0.000383	0.041	-0.0163	0.0006305	0.005	0.0069	0.0018	0.0165
rs11880992	A	G	0.000338	0.032	0.0018	0.0003519	0.003	0.0038	-0.0094	0.0094
rs1190545	C	G	-0.000971	0.024	-0.003	0.0003926	0.003	0.0042	0.0009	0.0104
rs11950938	C	G	-0.001069	-0.052	-0.0073	0.0010961	0.009	0.0119	-0.0378	0.0275
rs1199734	T	G	0.00023	-0.021	0.0029	0.0004412	0.004	0.0049	0.001	0.0117
rs12055154	A	G	0.004886	0.065	-0.0274	0.0011411	0.01	0.0125	-0.0758	0.0309
rs12119525	A	T	0.001577	0.02	0.0006	0.0003664	0.003	0.004	-0.0084	0.01
rs12120956	A	G	-0.000203	-0.025	-0.0047	0.0004204	0.004	0.0044	0.009	0.0113
rs12137162	A	C	-0.000161	0.019	-0.0004	0.0003821	0.003	0.0042	0.0017	0.0082
rs12144094	C	G	-0.000225	0.023	0.0059	0.0004865	0.004	0.0052	-0.0038	0.0131
rs12153391	A	C	0.000648	-0.024	0.0052	0.0004083	0.004	0.0036	-0.006	0.0112
rs12186664	A	T	0.000949	-0.021	-0.017	0.0003683	0.003	0.004	-0.0162	0.0097
rs12190423	C	G	0.000562	-0.016	-0.0026	0.0003531	0.003	0.0038	-0.0025	0.0093
rs12204421	A	G	-0.000801	0.026	-0.0003	0.0004051	0.003	0.0043	0.0123	0.011
rs12209223	A	C	0.000973	0.046	-0.0176	0.0005839	0.005	0.0062	-0.0187	0.0161
rs12214804	T	C	-0.00067	-0.087	-0.0015	0.000644	0.006	0.0073	0.0195	0.0181
rs12228415	A	G	-0.000507	-0.017	0.0024	0.0003537	0.003	0.0038	0.0055	0.0097
rs12323101	A	G	0.000611	0.021	-0.0162	0.0003567	0.003	0.0038	-0.0037	0.0095
rs12329133	T	C	-0.000308	-0.018	-0.0003	0.0003612	0.003	0.0038	-0.003	0.0099
rs12330322	T	C	-2.6e-05	-0.034	0.0141	0.0004181	0.004	0.0036	0.0088	0.011
rs1233627	T	C	0.00038	0.024	0.0026	0.0003611	0.003	0.0031	-0.0068	0.0096
rs12344396	C	G	-0.000666	0.023	-0.0115	0.0003621	0.003	0.0038	-0.0124	0.0101
rs12347744	T	C	0.000471	-0.056	-0.0094	0.0007015	0.006	0.0077	-0.0217	0.0193
rs12411277	A	G	-0.000413	-0.023	-0.0024	0.0003558	0.003	0.0038	-0.0236	0.0094
rs12435366	T	C	-0.000673	-0.023	-0.0069	0.0005386	0.004	0.0037	0.0201	0.0229
rs1244981	A	G	0.000482	0.025	-0.0008	0.0004726	0.004	0.0053	0.0118	0.0127
rs12454567	A	G	0.000898	0.027	-0.0062	0.0005677	0.005	0.0062	-0.0189	0.0148
rs12458127	T	C	0.002111	-0.041	0.0008	0.0007016	0.006	0.0062	-0.0296	0.0184
rs12470505	T	G	-0.001639	0.046	-0.0054	0.0005829	0.005	0.0052	0.0258	0.0157
rs12474201	A	G	0.000542	0.029	-0.0079	0.0003693	0.003	0.004	0.0065	0.0101
rs12513181	A	C	-0.000457	-0.019	-0.0068	0.0003907	0.003	0.0042	0.006	0.0103
rs12519505	T	C	-0.000417	-0.023	-0.0042	0.0004164	0.004	0.0046	-0.0022	0.0112
rs12533079	T	G	0.000479	0.022	-0.0105	0.0004364	0.004	0.0047	0.0086	0.0119
rs12538407	A	G	0.000563	0.043	-0.0061	0.0003606	0.003	0.0038	0.0078	0.0098
rs1257763	A	G	-0.000204	0.071	-0.0104	0.0008613	0.01	0.0088	-0.0102	0.0227
rs12597498	T	C	0.000175	0.018	-0.0011	0.0003542	0.003	0.0038	-0.0021	0.0094
rs12615742	T	C	-0.000248	0.021	-0.0045	0.0004027	0.004	0.0035	0.0014	0.0111
rs12621643	T	G	0.000202	-0.019	-0.0056	0.00039	0.003	0.0043	0.0007	0.0107
rs12639764	T	C	0.001125	0.027	-0.0006	0.000357	0.003	0.0038	-0.0078	0.0094
rs1265097	A	C	-0.000274	-0.04	0.0003	0.0005753	0.005	0.0063	-0.0228	0.0156
rs12669267	T	C	-0.000216	-0.029	-0.0054	0.0005053	0.005	0.0065	0.0112	0.013
rs12693589	T	C	0.001246	-0.022	-0.0074	0.000396	0.003	0.0043	-0.0101	0.0105
rs12779328	T	C	-5.6e-05	-0.028	0.0101	0.0003935	0.003	0.0042	-0.0089	0.0108
rs12820411	C	G	0.000143	-0.02	0.0035	0.0003765	0.003	0.0041	0.003	0.0103
rs12855	T	C	0.000369	0.036	0.0185	0.0006049	0.005	0.0064	-0.0097	0.0157
rs12863103	T	C	0.001005	-0.02	0.0037	0.0003771	0.003	0.0041	-0.0295	0.0101
rs12871822	T	G	-0.000991	-0.018	-0.0027	0.0003622	0.003	0.004	0.0118	0.0096
rs12882130	C	G	0.000141	0.024	-0.0055	0.0003727	0.003	0.0041	-0.0127	0.0102
rs12904334	A	G	0.002339	0.094	-0.0144	0.0014113	0.013	0.0161	-0.0108	0.0365
rs12914466	A	G	0.000446	0.017	-0.0054	0.0003557	0.003	0.0038	-0.0157	0.0094
rs12926008	T	C	-0.000391	-0.023	0.0004	0.0003662	0.003	0.0033	0.0039	0.0098
rs12987566	T	C	0.000281	0.023	-0.0059	0.0003953	0.003	0.0042	-0.017	0.0108
rs129963	T	C	5.8e-05	-0.02	0.0003	0.0003639	0.003	0.0041	-0.009	0.0099
rs13006748	C	G	-0.001341	0.023	-0.0012	0.0003876	0.003	0.0043	0.0203	0.0106
rs13078528	A	G	0.000409	0.046	0.0005	0.0007607	0.006	0.0082	0.0002	0.0197
rs13088462	T	C	-3e-05	-0.053	0.0071	0.0007999	0.007	0.007	0.0248	0.0208
rs13113518	T	C	-0.000183	-0.017	0.0024	0.0003546	0.003	0.0038	0.0107	0.0094
rs13133465	C	G	8.4e-05	0.041	-0.0181	0.000798	0.007	0.0084	0.0341	0.0218
rs13150868	T	G	-0.000937	0.018	-0.0017	0.0003469	0.003	0.0038	0.0013	0.0092
rs13177718	T	C	0.001005	-0.054	0.0054	0.0006634	0.006	0.0062	0.0109	0.0174
rs13183624	A	G	0.000192	-0.025	0.0011	0.0004039	0.004	0.0037	-0.0128	0.0105
rs1321666	T	C	-0.000483	-0.017	0.0031	0.0003434	0.003	0.0038	0.0081	0.0091
rs1325596	A	G	-0.000665	0.025	0.005	0.0003446	0.003	0.0031	0.0152	0.0091
rs1326023	A	G	-0.000121	0.024	-0.0027	0.0003772	0.003	0.0041	-0.0239	0.0099
rs1329393	T	C	-0.000308	0.038	-0.0062	0.0004697	0.005	0.0061	-0.0129	0.0126
rs13388725	A	G	0.000326	-0.018	0.0028	0.00035	0.003	0.0038	-0.0138	0.0092
rs13393800	A	G	-0.000124	0.022	-0.0014	0.0003785	0.003	0.0041	0.0129	0.0101
rs1341278	T	G	0.000758	-0.044	0.0077	0.000737	0.007	0.0067	-0.016	0.0198
rs13416119	A	G	0.001158	0.029	-0.0027	0.0006179	0.005	0.0064	-0.0162	0.0171
rs1346490	A	C	0.000575	0.018	-0.0017	0.0003671	0.003	0.0041	-0.0175	0.01
rs1348002	C	G	6.2e-05	0.02	0.0033	0.0003694	0.003	0.004	0.0113	0.0097
rs1367226	A	G	0.00065	-0.039	0.0067	0.0003464	0.003	0.0038	-0.012	0.0092
rs1368380	T	C	-0.000236	0.021	-0.0059	0.0003719	0.004	0.0041	-0.0028	0.0102
rs1401795	A	G	-0.000391	0.03	-0.006	0.0003559	0.003	0.0037	0.0074	0.0098
rs1405212	T	C	-0.000488	-0.023	0.0023	0.0003564	0.003	0.0038	0.0006	0.0094
rs14062	A	G	0.001385	-0.018	-0.0047	0.0003693	0.003	0.004	-0.007	0.0098
rs1409156	A	G	-0.000378	-0.018	0.0021	0.0003686	0.003	0.0031	0.0151	0.0101
rs1415701	A	G	0.001641	-0.031	-0.0076	0.0004008	0.004	0.0038	-0.0148	0.0104
rs143384	A	G	0.00197	-0.063	-0.0007	0.000358	0.004	0.0033	-0.0213	0.0094
rs1461503	A	C	-0.000596	-0.018	0.0046	0.0003444	0.003	0.0037	0.0133	0.0091
rs1478610	A	G	0.000262	0.025	-0.0069	0.0003984	0.004	0.0053	-0.0379	0.0111
rs1529701	T	C	0.00026	-0.024	0.002	0.0003839	0.003	0.0042	0.0038	0.0106
rs1533269	A	C	0.000156	-0.021	0.0022	0.0003804	0.003	0.0042	-0.0088	0.0104
rs1535466	A	G	0.001004	-0.038	-0.0044	0.0003945	0.003	0.0042	-0.004	0.0109
rs1544196	A	G	0.000282	-0.019	0.0024	0.0004119	0.004	0.0044	-0.0147	0.0108
rs1546391	C	G	0.000471	-0.042	0.0202	0.0006532	0.006	0.0077	-0.0181	0.0169
rs1550162	A	G	-0.000209	-0.024	0.0046	0.0003904	0.003	0.0041	-0.0065	0.0107
rs1552173	T	C	0.000669	-0.018	-0.0032	0.0003813	0.003	0.0037	-0.0132	0.0097
rs1562975	A	G	-0.000359	0.025	-0.0016	0.0003784	0.003	0.0033	0.018	0.0101
rs1571892	A	C	-0.000221	-0.017	-0.0104	0.0003821	0.003	0.0042	-0.0041	0.0101
rs1576900	A	G	-0.000191	-0.019	0.0033	0.0003811	0.003	0.0042	0.0009	0.0101
rs1582931	A	G	-0.000786	-0.028	-0.0131	0.0003568	0.003	0.0038	-0.0074	0.0096
rs1599473	T	G	-0.000387	-0.026	-0.0037	0.0004104	0.003	0.0044	0.0138	0.011
rs1614303	T	G	2.9e-05	0.023	-0.0082	0.0004538	0.004	0.0049	-0.0058	0.0123
rs1625895	T	C	0.001278	-0.032	-0.0131	0.0005186	0.005	0.0061	-0.0175	0.0136
rs163071	C	G	-0.000824	0.066	-0.0107	0.0012201	0.011	0.0147	0.0324	0.0322
rs165189	A	G	0.000544	-0.031	0.0069	0.0005182	0.005	0.0058	0.0148	0.0147
rs1658351	T	C	-0.000503	-0.023	0.0007	0.0003685	0.003	0.004	0.0049	0.0102
rs1659127	A	G	-0.000188	0.03	-0.0018	0.000487	0.003	0.0034	0.0165	0.0109
rs1681630	T	C	0.000393	0.031	-0.0013	0.0003631	0.003	0.0033	-0.01	0.0097
rs16834765	T	C	0.001996	0.045	-0.0083	0.000729	0.006	0.0082	-0.0184	0.0193
rs16859517	T	C	0.000181	0.073	-0.0324	0.0009307	0.009	0.0083	0.0292	0.0252
rs16860216	A	G	-0.000256	-0.051	-0.0101	0.0004048	0.005	0.0036	-0.0142	0.0108
rs16895130	A	G	-4.4e-05	-0.025	-0.0066	0.0003878	0.003	0.0042	0.0011	0.0103
rs16939034	T	C	0.000708	0.036	-0.0079	0.0006119	0.006	0.0069	-0.0147	0.0164
rs16942341	T	C	0.000738	-0.114	0.0189	0.0011415	0.01	0.0101	0.0014	0.0313
rs16964211	A	G	0.001776	-0.044	0.0075	0.0007985	0.007	0.0071	-0.0193	0.0229
rs16968242	C	G	0.000108	-0.034	0.0141	0.000683	0.006	0.0075	0.0079	0.0183
rs16994718	T	C	0.001048	-0.025	0.0155	0.0004926	0.004	0.0043	-0.0215	0.0129
rs17032525	A	G	0.001424	0.032	0.005	0.0005045	0.005	0.0059	-0.0151	0.0142
rs17038954	T	C	0.00042	0.04	-0.0078	0.0007305	0.006	0.0079	0.0023	0.0187
rs17075869	T	C	-0.000148	0.03	0.0091	0.0006372	0.005	0.0068	0.0255	0.0168
rs17081935	T	C	-0.00035	0.03	-0.0048	0.0004356	0.004	0.0038	0.0285	0.0115
rs17088184	C	G	-9.4e-05	-0.026	-0.0011	0.0004616	0.004	0.0051	-0.0095	0.0122
rs17113369	T	C	-3.3e-05	0.07	-0.0064	0.000942	0.013	0.0161	-0.0031	0.0261
rs17122659	A	G	-0.000301	-0.032	0.0079	0.0005556	0.005	0.0063	0.0022	0.0149
rs17140875	T	G	-0.000359	-0.041	-0.0013	0.000799	0.007	0.0095	0.0294	0.0207
rs17163588	T	C	0.000288	0.028	0.0022	0.0004595	0.004	0.0049	0.0098	0.0122
rs17181956	T	C	0.00032	-0.029	-0.0061	0.00059	0.005	0.0061	0.005	0.0164
rs17250196	T	G	-0.001197	0.044	-0.0077	0.0008169	0.007	0.0074	-0.006	0.021
rs17264185	A	G	0.001364	-0.021	0.0034	0.000393	0.003	0.0042	-0.017	0.0103
rs17330192	T	C	0.000236	-0.019	-0.003	0.0003957	0.003	0.0042	0.0006	0.0109
rs17349981	A	T	0.00129	0.028	0.0053	0.0004969	0.004	0.0054	-0.0274	0.0133
rs17369123	T	C	0.000467	0.027	-0.0052	0.0004416	0.004	0.0048	-0.0062	0.0118
rs17387330	A	G	0.000481	0.018	0.0002	0.0003694	0.003	0.004	-0.0072	0.0098
rs17391694	T	C	-0.001662	0.04	0.0299	0.000546	0.005	0.0052	0.0174	0.0143
rs17410035	T	G	0.000195	0.017	0.0018	0.0003664	0.003	0.0033	-0.0073	0.0096
rs1742829	A	T	0.000256	-0.038	0.0028	0.0006292	0.006	0.007	0.0079	0.0169
rs17450430	A	T	0.000939	-0.034	0.0097	0.0004041	0.003	0.0043	0.0019	0.0109
rs17499117	A	G	0.000789	-0.129	-0.0012	0.0008557	0.021	0.0257	-0.0241	0.0227
rs17511102	A	T	0.000193	-0.049	0.0074	0.0006635	0.006	0.0072	-0.0003	0.018
rs1753637	T	G	-0.001064	0.025	-0.0036	0.0003711	0.003	0.0033	0.0154	0.0098
rs17556750	A	C	-9.5e-05	0.044	0.001	0.0003858	0.003	0.0041	0.0067	0.0105
rs17574650	A	C	-0.001145	-0.036	-0.0047	0.0006155	0.005	0.0069	0.0032	0.0167
rs17603945	A	G	-0.000477	0.028	-0.0032	0.0004354	0.004	0.0047	0.0001	0.0116
rs17659078	A	C	0.000415	0.019	0.0107	0.0004015	0.003	0.0043	-0.0068	0.011
rs17721822	A	G	0.000106	-0.024	0.0094	0.0003576	0.003	0.004	-0.014	0.0095
rs17777628	A	G	0.001014	-0.045	-0.0039	0.0009041	0.008	0.0098	0.0108	0.0234
rs17783015	T	C	-0.000811	-0.025	-0.0127	0.0004732	0.004	0.0042	-0.0137	0.0126
rs17792664	C	G	0.000982	-0.033	-0.0002	0.0005123	0.004	0.0056	0.0083	0.0137
rs17806888	T	C	-0.000599	0.033	-0.0141	0.0005466	0.005	0.005	0.0125	0.0145
rs17807185	A	G	0.002625	-0.022	-0.0056	0.000354	0.003	0.0038	-0.021	0.0094
rs1797625	A	T	0.000227	-0.018	0.0042	0.000358	0.003	0.0038	-0.011	0.0095
rs1809889	T	C	-0.000536	0.026	-0.0075	0.0003897	0.004	0.0035	0.0146	0.0103
rs1812175	A	G	-0.000543	-0.052	0.0146	0.0004696	0.005	0.0041	-0.0128	0.0127
rs181338	T	C	-4.7e-05	0.029	-0.0052	0.0003428	0.003	0.0031	-0.0051	0.0091
rs1815314	A	G	-7.9e-05	-0.035	0.0056	0.0003528	0.003	0.0038	-0.0003	0.0094
rs1832871	A	G	-0.000191	0.021	-0.0001	0.0003613	0.003	0.0033	0.0009	0.0097
rs1861908	C	G	-0.000857	0.025	-0.0016	0.0004387	0.004	0.0051	-0.0015	0.0123
rs1864439	T	C	-4.6e-05	0.035	0.0082	0.0005882	0.005	0.0062	-0.0223	0.016
rs1884897	A	G	-0.000103	0.038	-0.0156	0.0003585	0.003	0.0031	0.0043	0.0096
rs1935157	C	G	-0.000138	-0.024	-0.0005	0.0003751	0.003	0.0041	-0.0015	0.0101
rs1945237	T	C	0.001005	-0.03	0.0009	0.0006325	0.005	0.0067	-0.0019	0.0174
rs1950500	T	C	-0.000683	0.031	-0.0016	0.0003794	0.003	0.0034	0.0143	0.01
rs1966913	A	T	-0.001339	0.042	-0.019	0.0008714	0.007	0.0094	-0.0163	0.0231
rs1980850	A	G	0.001293	-0.029	0.0072	0.0004649	0.004	0.0051	-0.0222	0.0122
rs199515	C	G	1.5e-05	0.023	-0.0038	0.0004344	0.004	0.0048	-0.0129	0.0117
rs1996422	A	G	0.001717	-0.022	-0.007	0.000451	0.003	0.0042	-0.0304	0.0107
rs2013265	T	C	0.000704	-0.027	-0.0006	0.0004038	0.003	0.0043	-0.0101	0.011
rs2014467	T	C	-0.000292	-0.019	-0.0105	0.0003814	0.003	0.0033	0.0094	0.0106
rs2023693	A	G	0.001044	-0.017	0.0085	0.0003492	0.003	0.0038	-0.0141	0.0093
rs2028067	T	C	-0.000501	-0.033	0.0097	0.0004668	0.004	0.0049	0.0012	0.0125
rs2034172	A	G	0.000131	-0.018	-0.0067	0.0003873	0.003	0.0042	-0.0107	0.0105
rs2044124	T	C	0.000146	0.045	-0.0074	0.0007585	0.007	0.0084	-0.0241	0.0206
rs2046158	T	C	-0.000657	-0.024	-0.0036	0.0004648	0.004	0.0051	0.0099	0.0122
rs2057291	A	G	-0.001499	0.02	-0.0007	0.0003657	0.003	0.0041	0.0184	0.0096
rs2058092	T	C	0.001574	0.017	-0.0023	0.0003488	0.003	0.0038	-0.0125	0.0092
rs2059877	T	G	0.000266	0.019	0.0013	0.0004058	0.003	0.0043	0.0042	0.0107
rs2070776	A	G	0.000215	-0.026	0.0005	0.0003642	0.003	0.0033	0.0056	0.0096
rs2072153	C	G	-0.000883	0.024	-0.008	0.0004378	0.003	0.0041	0.0381	0.0112
rs2072268	A	G	-0.000746	-0.021	0.008	0.0003583	0.003	0.0032	0.0237	0.0094
rs2074977	A	C	-0.000808	-0.028	-0.007	0.0003657	0.003	0.004	0.0177	0.0098
rs2079795	T	C	-0.002613	0.045	-0.0085	0.000364	0.003	0.0033	0.0089	0.0096
rs2093210	T	C	0.000706	-0.039	-0.0009	0.0003526	0.003	0.004	-0.0115	0.0093
rs209918	A	G	-3.7e-05	0.022	0.0016	0.0004173	0.004	0.0047	-0.0009	0.0114
rs2099745	A	G	9.8e-05	-0.036	-0.007	0.0006993	0.006	0.0059	0.0095	0.0196
rs2117563	A	G	0.000182	-0.025	0.0019	0.0004691	0.004	0.0051	-0.0103	0.0129
rs2120335	A	G	0.000738	-0.018	0.0014	0.0003546	0.003	0.0038	-0.0137	0.0095
rs2123731	A	G	-0.00033	0.025	-0.0051	0.0003933	0.004	0.0044	0.0106	0.0104
rs212524	T	C	0.00128	-0.021	-0.0017	0.0003523	0.003	0.0038	-0.0069	0.0094
rs2145357	A	G	-0.001164	-0.022	0.0003	0.0003903	0.003	0.0042	-0.0121	0.0104
rs2149163	C	G	-0.00016	0.02	0.0044	0.0003589	0.003	0.0038	0.001	0.0098
rs2164747	A	G	0.000277	-0.028	0.0143	0.0005583	0.005	0.0062	-0.0035	0.0152
rs2164968	T	C	0.000477	-0.018	0.0046	0.000357	0.003	0.0038	0.0018	0.0094
rs2166898	A	G	-0.000192	-0.027	0.0058	0.0004957	0.004	0.0042	0.0266	0.0132
rs2167645	T	C	-0.001642	0.12	-0.0342	0.0011837	0.021	0.0258	0.026	0.0309
rs217181	T	C	0.000468	0.024	0.0046	0.0004357	0.004	0.0041	-0.0068	0.0116
rs2175513	A	G	-0.000136	-0.017	0.0073	0.0003545	0.003	0.0038	0.002	0.0097
rs2188177	T	C	0.000181	0.018	0.0103	0.0003556	0.003	0.004	0.0095	0.0097
rs2211866	A	G	0.000287	0.022	0.0064	0.0003622	0.003	0.0038	-0.0087	0.0099
rs2219320	T	C	0.000975	0.022	-0.0004	0.0003987	0.004	0.0044	-0.0164	0.0106
rs2224538	T	C	-0.00062	0.018	-0.0085	0.0003674	0.003	0.0033	-0.0001	0.01
rs2237886	T	C	0.003318	0.042	-0.0098	0.000568	0.005	0.0052	-0.0491	0.015
rs2238300	A	G	0.000149	-0.018	-0.0016	0.0003546	0.003	0.0038	-0.0084	0.0093
rs2240919	C	G	-0.001854	0.023	-0.0126	0.0003744	0.003	0.0033	0.0145	0.0102
rs2247870	A	G	0.000325	0.017	-0.0026	0.0003481	0.003	0.0031	-0.0021	0.0092
rs2257011	T	G	0.00017	0.027	-0.0068	0.0003559	0.004	0.0038	0.0134	0.0097
rs2272566	A	G	8.8e-05	0.016	-0.0053	0.0003479	0.003	0.0033	-0.0043	0.0092
rs2275325	C	G	3.1e-05	0.019	-0.0019	0.0004305	0.003	0.0041	0.0073	0.0101
rs227724	A	T	0.001626	-0.028	0.0018	0.0003729	0.003	0.004	-0.0209	0.0102
rs2278483	T	C	-0.001012	0.032	-0.0206	0.0004075	0.003	0.0036	0.0185	0.0107
rs2280470	A	G	-0.00025	0.031	-0.0055	0.0003676	0.003	0.0033	-0.003	0.0098
rs2289195	A	G	-0.000954	0.042	-0.0115	0.0003568	0.003	0.0031	0.0154	0.0097
rs2298265	T	C	0.002252	-0.03	0.0031	0.0005505	0.005	0.0059	-0.0166	0.0149
rs2300921	T	C	0.000828	-0.023	0.0062	0.0003499	0.003	0.004	-0.0049	0.0093
rs2302580	T	C	0.000475	-0.029	-0.0024	0.0003639	0.004	0.0047	0.0143	0.0099
rs2306596	A	C	-0.00023	0.02	0.0023	0.0003444	0.003	0.0038	-0.0139	0.0091
rs2306694	A	G	0.002761	-0.047	0.007	0.0006742	0.006	0.0062	-0.0014	0.0173
rs2326458	A	C	0.000573	-0.022	0.002	0.0004107	0.004	0.0036	-0.0208	0.0111
rs2337143	A	G	-0.002148	0.018	-0.0013	0.0003686	0.003	0.0042	0.0256	0.0098
rs2338115	T	C	0.000214	0.024	0.0012	0.0003478	0.003	0.0031	-0.0025	0.0092
rs2343240	T	C	-0.000597	0.06	-0.0098	0.0011976	0.01	0.0101	0.0187	0.032
rs2345835	T	C	-0.000395	-0.019	0.0015	0.0003474	0.003	0.0038	0.0109	0.0091
rs2377058	A	G	-0.001745	-0.027	-0.0007	0.0003702	0.003	0.0033	-0.0075	0.0101
rs2378870	T	C	-0.000418	0.022	-0.0017	0.0003659	0.003	0.0041	0.0141	0.0099
rs2390151	T	G	-0.001441	0.033	-0.0066	0.000449	0.004	0.0051	0.0117	0.0118
rs2421992	T	C	-0.000557	0.031	-0.0067	0.0003912	0.004	0.0035	-0.0102	0.0108
rs2425163	A	G	0.001334	-0.035	0.0013	0.0004466	0.004	0.0048	-0.0175	0.0119
rs2451948	A	G	0.000787	-0.024	-0.0027	0.0004725	0.004	0.0053	-0.0135	0.0124
rs2509133	T	C	0.000329	-0.02	-0.0023	0.0003479	0.003	0.0038	-0.0125	0.0092
rs2510396	C	G	-0.0004	0.029	0.0045	0.0004968	0.004	0.0054	-0.0079	0.0132
rs2531992	A	G	-5.5e-05	-0.025	-0.0215	0.0004913	0.004	0.0043	0.0168	0.0134
rs2573625	T	C	0.001052	0.03	-0.0025	0.000389	0.003	0.004	-0.009	0.0104
rs2581830	T	C	-0.000527	0.025	-0.0011	0.0003521	0.003	0.0038	-0.0017	0.0094
rs2597513	T	C	-5.2e-05	-0.042	0.0054	0.0005856	0.005	0.0051	0.0053	0.016
rs26024	A	C	-0.000389	-0.023	-0.0014	0.0003617	0.003	0.004	0.0016	0.0096
rs2631676	A	G	-6.5e-05	-0.028	0.0017	0.0004491	0.004	0.0049	-0.0007	0.0119
rs2633761	A	G	-0.000277	0.017	-0.0055	0.0003548	0.003	0.0037	-0.0016	0.0097
rs2662027	T	G	0.000248	-0.032	0.0061	0.0005669	0.005	0.0062	-0.0191	0.015
rs2679184	T	C	-9.9e-05	0.025	-0.0126	0.0004225	0.004	0.004	0.002	0.0112
rs2682587	A	C	-0.00055	0.024	-0.0037	0.0004946	0.004	0.0048	-0.0022	0.0115
rs2687950	T	C	-0.000655	0.026	0.0097	0.0004026	0.004	0.0043	0.01	0.0111
rs2715094	A	G	0.000804	-0.021	0.0003	0.0003999	0.003	0.0035	-0.0115	0.0109
rs2735469	A	G	0.000321	0.029	0.001	0.000519	0.005	0.0057	0.0207	0.0156
rs2737220	T	C	-4.3e-05	0.016	0.006	0.0003612	0.003	0.0038	0.0102	0.0099
rs273945	A	C	-0.001182	-0.018	0.0045	0.0003549	0.003	0.004	0.0039	0.0094
rs2763273	T	C	-6.5e-05	-0.022	0.0065	0.0004048	0.003	0.0044	-0.0023	0.0107
rs2781373	A	G	0.000721	-0.021	0.0044	0.0003611	0.003	0.0038	-0.0118	0.0098
rs2806561	A	G	-0.0015	0.027	0.0009	0.0003456	0.003	0.0037	0.0163	0.0092
rs2811594	A	G	-7.6e-05	-0.023	-0.0003	0.0003545	0.003	0.0041	-0.0047	0.0093
rs2815379	A	G	0.001185	-0.018	0.0028	0.0003777	0.003	0.0042	-0.0055	0.0101
rs2829941	T	G	0.000148	0.017	-0.0009	0.000358	0.003	0.0038	0.0099	0.0098
rs2834442	A	T	0.000325	0.024	0.0001	0.0003612	0.003	0.004	-0.0051	0.0096
rs2854207	C	G	-0.000344	-0.04	0.0179	0.0004042	0.004	0.0042	-0.0024	0.0109
rs2856321	A	G	-5.4e-05	-0.031	0.0049	0.0003594	0.003	0.0038	-0.0052	0.0096
rs2857693	T	G	0.002027	-0.025	0.0009	0.0003625	0.003	0.0032	-0.0265	0.0096
rs2871865	C	G	-0.002263	0.059	-0.0036	0.000587	0.005	0.0064	0.0083	0.0163
rs2888877	T	C	-0.000381	0.039	-0.0031	0.0004395	0.004	0.0048	0.007	0.012
rs2888893	T	C	-0.000809	-0.017	-0.0071	0.0003427	0.003	0.0038	0.0101	0.0093
rs2915404	T	C	-0.000115	0.018	0.0078	0.0003548	0.003	0.0038	0.0198	0.0094
rs291979	A	G	-0.00012	0.03	0.0009	0.0004193	0.004	0.0046	0.002	0.0115
rs2956605	A	C	-0.000162	0.027	-0.0017	0.0003593	0.003	0.004	0.0066	0.0095
rs2961830	A	T	8.4e-05	0.019	0.0067	0.0003587	0.003	0.004	-0.0033	0.0095
rs2974438	A	G	-4.5e-05	-0.038	-0.0056	0.0004353	0.004	0.0047	0.0167	0.0119
rs300039	T	C	0.000966	-0.023	0.0052	0.0004373	0.004	0.0049	-0.0072	0.0116
rs3014219	A	G	0.001541	-0.022	0.0115	0.0003505	0.003	0.0037	-0.0096	0.0096
rs301901	A	G	-0.00074	0.026	0.0046	0.0003458	0.003	0.0037	0.0118	0.0091
rs3020418	A	G	0.000155	0.03	-0.0019	0.0003786	0.003	0.0033	-0.0059	0.0101
rs3026499	A	G	0.000862	-0.027	0.0016	0.0004042	0.005	0.0041	-0.0144	0.0105
rs310421	T	G	1.3e-05	0.028	-0.003	0.0003461	0.003	0.0037	0.0024	0.0091
rs3116168	T	C	0.001101	-0.022	0.0063	0.0003877	0.004	0.0042	-0.0187	0.0102
rs3118905	A	G	0.00157	-0.044	-0.0062	0.0003854	0.004	0.0042	-0.0084	0.0103
rs3129254	A	G	0.000176	0.02	0.0029	0.0003559	0.003	0.0038	-0.0062	0.0095
rs3132297	A	G	0.000448	-0.024	-0.0071	0.0004761	0.004	0.0053	-0.0323	0.0127
rs314263	T	C	-0.000555	-0.043	0.0056	0.0003687	0.003	0.004	0.0067	0.0081
rs316618	A	T	-0.001187	-0.026	0.009	0.0004283	0.004	0.0047	0.0237	0.0117
rs3169906	C	G	-0.001597	0.024	0.0048	0.0004967	0.004	0.0054	0.0063	0.014
rs318095	T	C	0.000599	0.023	-0.0014	0.0003442	0.003	0.0037	-0.0186	0.0092
rs32855	A	G	-7.1e-05	0.024	-0.0084	0.0004202	0.004	0.0046	0.0038	0.0113
rs33852	A	G	6.9e-05	-0.023	0.0017	0.0003691	0.003	0.0033	0.0008	0.0098
rs34651	T	C	0.000432	-0.042	0.0092	0.0006684	0.006	0.0074	-0.022	0.0181
rs354196	A	G	-0.000365	-0.021	0.0029	0.0003535	0.003	0.0038	0.012	0.0097
rs3739707	A	C	0.000529	-0.024	-0.0014	0.0004027	0.004	0.0044	-0.0082	0.0106
rs3748394	C	G	0.000259	-0.019	-0.0011	0.0003789	0.003	0.0042	-0.0058	0.0103
rs3750972	T	G	0.00099	-0.018	-0.0014	0.0003702	0.003	0.004	-0.0059	0.0099
rs3760318	A	G	6.6e-05	-0.054	0.0039	0.0003573	0.003	0.0031	0.0046	0.0095
rs3763631	C	G	-0.000211	0.021	-0.0012	0.0003718	0.003	0.0041	0.0036	0.0099
rs3767627	T	C	0.000571	0.031	-0.0077	0.0004747	0.004	0.0052	0.0066	0.0125
rs3782089	T	C	-0.000471	-0.053	0.0007	0.0006868	0.007	0.0066	-0.0055	0.018
rs3791673	A	G	0.000115	-0.053	0.0123	0.0008832	0.008	0.0101	0.0619	0.0245
rs3791679	A	G	0.001271	0.084	-0.0108	0.0004105	0.004	0.0036	-0.0111	0.011
rs3800461	C	G	4.7e-05	0.053	0.0186	0.000528	0.005	0.0057	0.0289	0.0142
rs3802758	A	G	-0.000492	0.041	0.0043	0.0006596	0.007	0.0064	-0.0136	0.0178
rs3807931	A	G	0.000545	0.027	-0.0045	0.0003451	0.003	0.0037	-0.0073	0.0091
rs3809790	T	C	-0.00036	-0.022	0.0056	0.0003451	0.003	0.0037	0.0071	0.0092
rs3811958	A	G	-0.000406	-0.052	0.0101	0.0003903	0.004	0.0034	-0.0181	0.0103
rs3812040	T	C	-0.00444	0.024	-0.0032	0.0003845	0.003	0.0042	0.0547	0.0103
rs3812423	C	G	-0.000133	-0.021	-0.011	0.0003566	0.003	0.0038	0.0073	0.0095
rs3812591	T	C	0.001241	-0.024	0.0002	0.0003916	0.003	0.0035	-0.0039	0.0105
rs3814333	T	C	-0.000872	0.049	-0.0067	0.0003777	0.003	0.0033	0.0021	0.0104
rs3817428	C	G	-0.000694	0.022	-0.0064	0.0004042	0.004	0.0043	0.0234	0.0111
rs3818416	A	C	-0.000486	-0.021	-0.0048	0.0004109	0.004	0.0044	-0.0004	0.011
rs3825199	A	G	0.001066	-0.054	0.0031	0.0004132	0.004	0.0036	-0.0132	0.0109
rs3828760	T	C	0	0.032	0.0065	0.0005207	0.005	0.0047	0.0055	0.0141
rs3885668	T	C	-0.000486	-0.022	0.0043	0.0003589	0.003	0.0038	0.014	0.0099
rs389663	T	C	0.000421	0.023	-0.0019	0.0003719	0.003	0.0033	-0.0071	0.0099
rs3915129	T	G	-0.000573	-0.016	-0.0073	0.0003456	0.003	0.0037	0.0051	0.0092
rs3923086	A	C	-0.000604	-0.025	0.0038	0.0003668	0.003	0.0042	0.0091	0.0096
rs3927536	T	C	0.000116	0.021	-0.0156	0.0004244	0.004	0.0044	-0.0114	0.0116
rs3957165	T	C	-0.001096	0.028	-0.0019	0.0004462	0.004	0.0048	0.0058	0.0119
rs3958122	T	C	8.6e-05	0.027	0.0023	0.0003609	0.003	0.004	0.0068	0.0096
rs39623	A	T	0.001319	0.045	-0.0022	0.0006298	0.005	0.0069	-0.0102	0.0168
rs4141885	A	T	-0.000354	0.048	0.0097	0.0005978	0.008	0.0094	0.0358	0.0167
rs42039	T	C	-0.000834	0.051	-0.0045	0.000403	0.004	0.0044	0.0049	0.0108
rs422421	T	C	0.002722	-0.034	0.0142	0.0004248	0.004	0.0038	-0.0389	0.0113
rs4239020	T	C	-0.000944	-0.021	0.0138	0.0003733	0.003	0.0034	0.015	0.0101
rs4240326	A	G	0.00013	0.023	0.0031	0.0003434	0.003	0.0037	0.001	0.0092
rs4243206	A	C	-0.000146	0.023	-0.0023	0.0004614	0.004	0.0051	0.0119	0.0119
rs4246079	A	G	0.000509	-0.037	-0.0027	0.0005402	0.005	0.0049	-0.0309	0.0152
rs4246302	A	G	0.000311	-0.027	0.0064	0.0003881	0.003	0.0034	0.0058	0.0082
rs425277	T	C	-0.00177	0.028	-0.0031	0.0003888	0.003	0.0034	0.0318	0.0105
rs4256170	A	G	0.001397	0.156	-0.012	0.0012506	0.028	0.0166	-0.0167	0.0316
rs4273857	A	G	0.000155	0.028	0.0029	0.0004064	0.003	0.0044	-0.0013	0.0108
rs429433	A	G	-0.002494	0.046	0.0009	0.0008472	0.007	0.0077	0.0546	0.0217
rs4320932	T	C	-0.002459	0.028	0.0009	0.0004507	0.004	0.0052	0.0341	0.0122
rs4325879	T	C	0.000714	-0.022	0.0035	0.0004026	0.004	0.0036	0.0043	0.0109
rs4326884	A	G	-0.000541	0.018	-0.0061	0.0003428	0.003	0.0037	-0.007	0.0091
rs4332428	A	G	-0.001366	0.036	0.0055	0.0005281	0.005	0.0058	0.0169	0.0141
rs4344931	A	C	0.000465	-0.019	-0.0028	0.0003806	0.003	0.0041	0.0056	0.0102
rs4350272	A	G	-0.000278	0.02	0.0059	0.0003957	0.003	0.0034	-0.0031	0.0109
rs4357716	T	C	-0.001365	0.032	-0.0035	0.0005145	0.005	0.0061	0.0268	0.0138
rs4369779	T	C	0.001149	-0.056	0.0067	0.0004282	0.004	0.0038	0.0017	0.0114
rs4425077	C	G	0.00016	-0.02	0.0047	0.0003576	0.003	0.0038	-0.0029	0.0099
rs4428898	A	G	-2.9e-05	-0.022	-0.0042	0.0003464	0.003	0.0037	0.0163	0.0092
rs4448343	A	G	-0.000442	-0.035	0.0081	0.0003627	0.003	0.0033	-0.0007	0.0095
rs4548838	T	C	-0.000497	0.034	-0.0005	0.0003651	0.003	0.0038	0.0009	0.0097
rs4601530	T	C	0.000106	-0.026	-0.0029	0.0003965	0.003	0.0034	0.0038	0.0105
rs4605213	C	G	-0.000758	0.019	0.0056	0.0003711	0.003	0.0041	0.0254	0.0102
rs4620037	A	C	-0.00094	0.035	0.0013	0.0004343	0.004	0.0038	0.0183	0.0115
rs4624820	A	G	-0.000682	0.018	-0.0104	0.0003454	0.003	0.0037	0.0089	0.0092
rs4640244	A	G	9.6e-05	0.025	-0.0156	0.0003906	0.003	0.0034	-0.0077	0.0105
rs4652773	A	G	0.000996	0.024	-0.0113	0.0003527	0.003	0.0037	-0.017	0.0096
rs4656220	T	C	0.002143	0.022	-0.0068	0.0003551	0.003	0.0041	-0.0182	0.0094
rs4674354	T	C	0.000334	0.022	0.0026	0.0004172	0.004	0.0046	-0.0352	0.0111
rs4686904	T	C	0.00103	-0.022	-0.0031	0.0003608	0.003	0.004	-0.0145	0.0095
rs4713902	T	C	0.000664	0.021	-0.0086	0.0003997	0.004	0.0043	-0.0135	0.0109
rs4725061	A	G	0.000152	-0.02	-0.0018	0.0003511	0.003	0.004	-0.0031	0.0093
rs4733724	A	G	0.000251	0.05	-0.0052	0.0004416	0.004	0.0048	0.0061	0.0122
rs4735677	A	T	1.4e-05	-0.036	0.0017	0.0003804	0.003	0.0042	0.0197	0.0101
rs4746769	T	C	0.001361	0.024	-0.0005	0.0004989	0.004	0.0054	-0.0016	0.0134
rs4767473	A	G	0.001409	0.025	-0.0091	0.0005072	0.004	0.0057	-0.0129	0.0135
rs4785393	A	G	0.000484	-0.023	0.0031	0.0004795	0.004	0.0051	0.005	0.0133
rs479744	T	G	0.002385	-0.024	-0.0107	0.0004291	0.004	0.0046	-0.0093	0.0114
rs4802134	A	G	-0.00087	0.027	-0.0053	0.0003949	0.004	0.0051	0.013	0.0104
rs4803468	A	G	0.000385	0.029	0.0011	0.0003579	0.003	0.004	0.0185	0.0093
rs4812586	A	G	-0.001312	0.033	0.0005	0.0004753	0.004	0.0052	0.0111	0.0128
rs4834927	A	G	6.5e-05	-0.022	-0.0022	0.000364	0.003	0.004	-0.001	0.0096
rs4843367	T	C	0.001507	-0.02	0.0045	0.0003743	0.003	0.0033	-0.0107	0.0102
rs4868126	T	G	-2e-05	-0.025	0.0061	0.0003622	0.004	0.0032	0.0158	0.0095
rs4868645	T	G	-0.000219	-0.016	0.0064	0.0003427	0.003	0.0037	0.0033	0.0091
rs4896582	A	G	0.000785	-0.051	0.0061	0.0003881	0.003	0.0034	-0.0083	0.0108
rs4901537	C	G	-0.000214	-0.026	0.001	0.0004258	0.004	0.0047	0.0008	0.0116
rs4953951	T	C	-0.001055	-0.035	-0.0052	0.0006509	0.005	0.0068	0.0088	0.0186
rs497273	C	G	-0.000379	0.019	-0.0019	0.0003544	0.003	0.0031	0.0077	0.0094
rs4973429	T	G	0.000477	-0.02	-0.0001	0.0004192	0.003	0.004	-0.0116	0.0101
rs4974480	A	T	0.000621	-0.037	-0.0005	0.000378	0.004	0.0041	-0.0225	0.0104
rs4986172	T	C	-0.000237	-0.038	-0.0047	0.0003654	0.003	0.0033	0.0037	0.0097
rs509035	A	G	0.000505	0.029	0.0013	0.0003704	0.003	0.0033	-0.0217	0.0099
rs526896	T	G	-0.000641	0.037	-0.0053	0.0003933	0.003	0.0035	0.0009	0.0104
rs540652	T	C	-0.000405	0.021	-0.0052	0.0003396	0.003	0.0031	-0.0042	0.0092
rs552707	T	C	-0.000647	0.047	-0.0102	0.0003732	0.003	0.0035	0.0176	0.0099
rs564914	A	T	-0.000817	-0.025	0	0.0003604	0.003	0.0038	0.0105	0.0099
rs567401	T	C	-0.001142	0.028	-0.0137	0.0006459	0.004	0.0052	0.0472	0.0155
rs568610	T	C	0.000302	0.023	-0.0065	0.000413	0.003	0.0043	-0.0116	0.0114
rs5742915	T	C	0.00079	-0.038	0.0033	0.0003586	0.003	0.0032	0.0038	0.0098
rs5757318	A	T	-0.001105	-0.028	0.003	0.0005044	0.005	0.0061	0.0011	0.0141
rs584828	T	C	0.000338	-0.028	-0.0062	0.0003601	0.003	0.0038	-0.0005	0.0099
rs6020202	A	G	-0.000766	-0.021	0.0033	0.0004204	0.004	0.0046	0.001	0.0115
rs6061231	A	C	0.001293	-0.02	0.003	0.000391	0.003	0.0041	-0.0167	0.0105
rs606452	A	C	-0.001058	0.043	-0.0072	0.0004978	0.004	0.0044	0.0081	0.0135
rs6080830	A	G	-0.000481	0.016	-0.0062	0.0003476	0.003	0.0037	0.0112	0.0092
rs6085662	C	G	-0.000606	0.021	-0.0068	0.0003675	0.003	0.0041	0.0123	0.0101
rs6137287	T	C	0.000187	0.02	0.0077	0.0003822	0.003	0.0041	-0.0066	0.0101
rs6435143	A	C	-0.000263	0.019	-0.0014	0.0003498	0.003	0.0032	-0.0162	0.0093
rs6439168	A	G	0.000417	-0.038	-0.0024	0.0004276	0.004	0.0046	-0.0097	0.0116
rs6441170	T	C	-0.000751	-0.022	0.011	0.0003533	0.003	0.0038	-0.0002	0.0095
rs6446315	A	G	-0.000988	-0.025	0.0101	0.0004674	0.004	0.0043	0.0265	0.0121
rs6457374	T	C	0.001952	-0.029	-0.0068	0.000425	0.004	0.0036	-0.0392	0.011
rs6462432	A	G	0.001847	0.017	-0.0032	0.0003571	0.003	0.0038	-0.0217	0.0098
rs6485978	T	C	-0.000801	-0.022	0.0012	0.0003442	0.003	0.0037	0.0122	0.0092
rs648831	T	C	-0.000396	0.027	-0.0006	0.000347	0.003	0.0031	-0.0074	0.0092
rs6504389	C	G	0.001157	0.023	-0.0096	0.0004721	0.004	0.0052	-0.0123	0.0123
rs6511689	T	C	-0.000425	0.019	-0.0027	0.0003763	0.003	0.0042	-0.0091	0.01
rs6540834	T	C	0.001055	-0.028	-0.0074	0.0003538	0.003	0.0042	-0.0161	0.0095
rs6544089	T	C	0.000174	0.018	0.0028	0.0003618	0.003	0.0031	-0.0022	0.0099
rs6561319	A	C	-0.000589	0.021	-0.0016	0.0003608	0.003	0.0032	0.0035	0.0096
rs6563199	T	C	-0.000651	0.018	0.0046	0.0003704	0.003	0.004	0.0015	0.0101
rs6571772	A	T	0.000652	0.018	0.0077	0.0003857	0.003	0.0042	-0.0182	0.0106
rs6577717	T	G	0.000169	0.045	-0.0078	0.000372	0.005	0.004	0.0147	0.0103
rs6584575	A	G	0.000809	0.032	-0.0079	0.0005854	0.005	0.0067	-0.0305	0.016
rs6594336	T	C	0.000996	-0.024	0.0011	0.0003538	0.003	0.0038	-0.0195	0.0097
rs6596075	C	G	0.00183	-0.023	0.0047	0.0004682	0.004	0.0052	-0.0348	0.0124
rs6600365	T	C	-0.000902	-0.027	-0.0025	0.0003439	0.003	0.0037	0.0225	0.0091
rs6658763	T	C	0.000669	-0.034	-0.0041	0.0006387	0.005	0.0069	0.0016	0.0171
rs6688100	T	C	-0.000635	0.016	-0.0035	0.0003513	0.003	0.0037	0.0056	0.0096
rs6691924	T	C	0.000761	0.031	0.0003	0.0005703	0.005	0.0064	-0.0018	0.0158
rs6694089	A	G	-0.001462	0.027	0	0.0003844	0.004	0.0042	0.0223	0.0102
rs6696239	A	G	0.000748	-0.038	0.0047	0.0004405	0.004	0.0048	-0.0217	0.0118
rs6714546	A	G	6.3e-05	-0.035	0.0115	0.0003882	0.003	0.0043	-0.004	0.0103
rs6733349	T	C	-0.000609	0.023	-0.0069	0.0003735	0.003	0.0033	-0.0064	0.0102
rs6746356	A	C	-0.000175	0.019	0.002	0.000401	0.003	0.0043	0.0005	0.0107
rs6751657	T	C	0.00043	-0.021	0.0064	0.0003445	0.003	0.0031	0.0047	0.0091
rs6754426	A	G	-0.000306	-0.022	0.0044	0.0003611	0.004	0.0041	0.0158	0.0098
rs6761041	T	C	0.000214	0.024	-0.0075	0.0003503	0.003	0.0031	0.0024	0.0092
rs6762606	T	C	-0.001156	0.021	0.0006	0.0003845	0.004	0.0042	-0.0018	0.0101
rs6794009	A	G	-7.8e-05	-0.016	0.0011	0.0003471	0.003	0.0037	-0.0079	0.0092
rs6829680	A	G	0.000832	0.016	-0.0008	0.0003468	0.003	0.0037	-0.0137	0.0092
rs6838153	A	G	0.000204	-0.021	-0.0077	0.0003657	0.003	0.004	-0.0073	0.0096
rs6845999	T	C	0.000362	0.024	0.0018	0.0003477	0.003	0.0031	0.0042	0.0091
rs6879260	T	C	0.000638	-0.027	0.0014	0.0003518	0.003	0.0032	-0.0202	0.0094
rs6894139	T	G	0.000335	0.031	-0.0019	0.0003449	0.003	0.0031	-0.0126	0.0092
rs6899744	T	G	-0.005625	-0.103	0.0374	0.0013655	0.014	0.0172	0.0115	0.0362
rs6902771	T	C	-3.8e-05	0.029	-0.0001	0.000346	0.003	0.0038	0.0184	0.0092
rs6903448	T	C	-2.1e-05	-0.032	-0.001	0.000478	0.004	0.0043	0.0255	0.0127
rs6911389	T	G	-0.00023	0.018	0.0044	0.0003617	0.003	0.004	-0.005	0.0096
rs6919534	A	G	-0.000619	0.032	0.0001	0.0005072	0.005	0.0056	0.0005	0.0135
rs6920372	A	G	-0.000902	-0.026	-0.0078	0.0003483	0.003	0.0037	0.0078	0.0093
rs6921207	A	G	0.00124	0.022	-0.0064	0.0003546	0.003	0.0031	-0.0207	0.0095
rs692964	A	G	0.000103	-0.019	0.0058	0.0003503	0.003	0.0038	0.0102	0.0094
rs6949739	A	T	-0.000545	-0.037	0.0036	0.0006437	0.005	0.0067	0.0306	0.0165
rs6952113	A	G	2.3e-05	-0.018	-0.0001	0.0003516	0.003	0.0038	0.0049	0.0094
rs6955948	T	C	2.1e-05	0.031	0.0064	0.0003822	0.003	0.0043	-0.0219	0.0103
rs6962887	T	G	-0.000133	0.022	-0.0068	0.0003786	0.003	0.0043	-0.0045	0.01
rs6971575	C	G	-0.000333	0.022	-0.0013	0.0003915	0.004	0.0044	-0.0071	0.0107
rs6974574	A	T	0.000413	-0.031	0.0035	0.0004099	0.003	0.0044	-0.0095	0.0096
rs6988484	T	C	0.000596	-0.023	0.0011	0.0003957	0.003	0.0043	-0.0171	0.0104
rs6999671	A	G	-0.000719	0.055	0.0163	0.0009722	0.009	0.0106	0.0087	0.0272
rs7007200	C	G	8.2e-05	-0.017	-0.0047	0.0003717	0.003	0.0041	0.009	0.0099
rs7027110	A	G	-0.001276	0.032	-0.0057	0.0004093	0.003	0.0036	0.0132	0.0108
rs7033487	T	C	0.000582	0.041	0.0032	0.0004354	0.004	0.0046	-0.0073	0.0118
rs7033940	C	G	6.2e-05	-0.024	0.0089	0.0005225	0.004	0.0057	0.0298	0.0139
rs7043114	T	C	-7.9e-05	-0.028	0.0039	0.000345	0.003	0.0037	-0.012	0.0092
rs7069985	A	G	0.00014	-0.023	0.0091	0.0004113	0.003	0.0036	0.0004	0.0105
rs7097701	T	C	0.000622	-0.016	-0.0001	0.0003426	0.003	0.0037	-0.0245	0.0091
rs711245	A	G	0.000432	-0.023	-0.0027	0.000369	0.003	0.0041	-0.0116	0.0097
rs7112925	T	C	0.000365	-0.023	0.0092	0.0003706	0.003	0.0033	0.0098	0.0101
rs7126398	C	G	-0.001673	0.047	-0.0034	0.0006659	0.006	0.0075	0.0148	0.017
rs7154721	T	C	-0.000645	0.027	-0.0116	0.0003487	0.003	0.0037	0.0019	0.0092
rs7162825	T	C	0.002087	0.016	-0.0066	0.0003522	0.003	0.0031	-0.0239	0.0096
rs7170986	A	G	-0.000155	-0.019	0.0025	0.0004329	0.003	0.0044	0.0101	0.0114
rs7177711	A	G	-0.000141	0.021	0.0009	0.0003464	0.003	0.0037	0.0082	0.0092
rs7181724	A	G	-0.000193	-0.02	0.0027	0.0003584	0.003	0.0041	-0.0027	0.0094
rs720390	A	G	-0.000749	0.068	-0.007	0.0003605	0.004	0.0032	-0.0104	0.0096
rs724016	A	G	0.001405	-0.078	-0.0086	0.0003473	0.003	0.0031	-0.0354	0.0092
rs7253628	A	G	9.2e-05	-0.024	0.0109	0.0004802	0.004	0.0041	0.0149	0.0134
rs7259684	A	G	-0.001437	-0.039	-0.0118	0.0006574	0.006	0.0083	-0.0277	0.0179
rs7261425	C	G	-0.000499	0.021	0.0026	0.0003922	0.003	0.0043	-0.0003	0.0108
rs7273787	A	G	0.000851	-0.022	0.0061	0.0003675	0.003	0.004	-0.0156	0.0097
rs7284476	A	G	-0.000368	0.016	-0.007	0.0003515	0.003	0.0038	0.008	0.0093
rs7299326	T	C	0.001933	-0.041	0.0014	0.0008489	0.007	0.0093	-0.06	0.0235
rs731874	A	G	0.000306	0.02	0.0002	0.0004253	0.003	0.0034	-0.0137	0.0107
rs7319045	A	G	0.00065	0.024	-0.0044	0.0003545	0.003	0.0038	-0.0033	0.0094
rs7334755	T	C	0.000807	-0.023	-0.0044	0.0004565	0.004	0.0053	-0.0105	0.0124
rs738288	A	G	0.000455	-0.019	-0.0001	0.0003581	0.003	0.0031	-0.0034	0.0098
rs7466269	A	G	-0.001363	0.033	-0.0004	0.0003637	0.003	0.0032	0.0225	0.0096
rs749052	T	C	-0.00101	0.053	-0.0142	0.0007325	0.007	0.008	-0.0009	0.019
rs749234	A	G	0.000283	0.018	0.006	0.0003684	0.003	0.004	-0.0097	0.0098
rs7517682	A	G	-0.000536	-0.022	0.0045	0.0003526	0.003	0.0038	-0.0142	0.0097
rs7534365	T	C	0.00236	-0.045	0.0023	0.000552	0.005	0.0062	-0.0131	0.0138
rs7544462	A	C	0.000583	0.032	-0.0218	0.0006258	0.005	0.0068	0.0083	0.0167
rs7551732	A	T	0.001622	0.027	-0.0071	0.000359	0.003	0.0038	-0.0099	0.0098
rs7561273	A	G	-0.000888	-0.023	0.0026	0.0003455	0.003	0.0031	-0.015	0.0092
rs7567288	T	C	-0.000136	-0.028	0.0052	0.0004449	0.004	0.0039	-0.0047	0.0122
rs7567851	C	G	0.000813	0.039	-0.0192	0.0007429	0.006	0.0072	-0.0131	0.0205
rs7568069	A	G	-0.000101	-0.021	-0.0027	0.0003457	0.003	0.0037	-0.0019	0.0092
rs757081	C	G	0.00049	-0.024	0.0141	0.0003727	0.003	0.0033	0.0092	0.0102
rs7605699	C	G	0.000107	-0.034	0.0037	0.0004214	0.004	0.0051	-0.0133	0.0115
rs761391	T	C	-0.000288	-0.021	0.0008	0.0003517	0.003	0.0043	0.0122	0.0096
rs763318	A	G	0.00014	-0.025	0.0087	0.0003458	0.003	0.0031	0.013	0.0092
rs7633464	A	G	-0.000474	0.016	0.0014	0.0003425	0.003	0.0031	0.0036	0.0091
rs7646824	A	G	0.000533	0.027	-0.0067	0.0005535	0.005	0.0062	-0.0056	0.0149
rs7654571	A	G	0.00057	0.023	-0.0178	0.0004132	0.004	0.0038	-0.0116	0.0113
rs7659107	A	G	0.0002	-0.024	0.0061	0.0004148	0.004	0.0038	0.0113	0.011
rs7692995	T	C	-0.000119	0.101	0.001	0.000487	0.005	0.0053	-0.0005	0.0132
rs7701414	A	G	0.001809	-0.041	0.0005	0.0003464	0.003	0.0038	-0.0017	0.0092
rs7712162	T	C	-0.000707	0.024	-0.0078	0.0004459	0.004	0.0048	0.0221	0.0118
rs7716219	T	C	0.000133	0.029	-0.0074	0.0003753	0.003	0.0033	0.0056	0.01
rs7727731	T	C	8.4e-05	0.033	-0.0138	0.0005491	0.005	0.0063	0.0278	0.015
rs7731703	T	C	0.000702	-0.032	0.0057	0.0004284	0.003	0.0034	0.002	0.01
rs7733195	A	G	-0.000581	-0.028	-0.0003	0.0003576	0.003	0.0038	0.0101	0.0094
rs7740107	A	T	0.002661	-0.034	-0.0145	0.0003893	0.003	0.0042	-0.0452	0.0103
rs7743622	C	G	0.000129	-0.018	-0.004	0.0003667	0.003	0.0041	0.0117	0.0099
rs7745166	A	C	0.000321	-0.026	0.0016	0.0003651	0.003	0.0041	-0.0035	0.0099
rs7774834	A	C	5.8e-05	0.019	-0.0077	0.0003479	0.003	0.0037	-0.0121	0.0092
rs7782764	A	G	-0.000132	0.029	0.0043	0.0005147	0.005	0.0056	-0.0201	0.0139
rs780094	T	C	0.004601	-0.021	-0.0116	0.0003565	0.003	0.0031	-0.0459	0.0095
rs7823327	T	G	0.000848	0.019	-0.0047	0.0003455	0.003	0.0037	-0.0117	0.0092
rs782930	A	G	0.000117	-0.019	0.0032	0.0003681	0.003	0.004	0.0014	0.01
rs7834383	T	G	0.000379	0.021	0.0015	0.0003745	0.003	0.0033	0.0258	0.0103
rs7849585	T	G	0.00027	0.036	-0.0042	0.0003825	0.003	0.0041	0.0005	0.0106
rs7853235	T	C	-0.000875	0.029	-0.0031	0.0004445	0.004	0.0047	0.0061	0.012
rs7870753	A	G	0.000191	-0.045	0.0007	0.0004136	0.004	0.0046	0.0061	0.011
rs7899004	T	C	-0.000742	0.024	-0.0085	0.0003456	0.003	0.0031	0.0061	0.0092
rs7980687	A	G	0.000403	0.036	0.0038	0.0004221	0.004	0.0047	-0.0094	0.0111
rs798497	A	G	0.000121	0.057	0.0036	0.0003759	0.003	0.0033	-0.0145	0.01
rs7985356	A	T	0.00052	-0.023	0.001	0.000412	0.003	0.0044	-0.0016	0.0109
rs8006657	A	G	-0.000351	-0.024	0.0045	0.0003571	0.003	0.004	0.0064	0.0094
rs8017130	A	G	0.000264	-0.023	-0.0078	0.0003799	0.003	0.0043	-0.0039	0.0101
rs8028843	T	C	-0.000538	0.017	-0.0045	0.0003661	0.003	0.004	0.0159	0.01
rs8042424	T	C	-0.000245	-0.022	0.0105	0.0004208	0.004	0.0044	0.0298	0.0107
rs8052560	A	C	0.00024	0.037	-0.0055	0.0004434	0.004	0.0056	-0.0013	0.0122
rs8058684	A	G	0.001421	0.021	0.006	0.0003765	0.003	0.0042	-0.0209	0.0099
rs8067165	C	G	-0.001394	-0.022	-0.0034	0.0003673	0.003	0.0042	0.0108	0.01
rs806794	A	G	0.000165	0.055	0.0079	0.0003787	0.003	0.0034	0.0017	0.01
rs8073177	T	C	-0.001723	-0.021	-0.0036	0.0004218	0.004	0.0047	0.0192	0.0113
rs8073371	T	C	0.001773	-0.029	-0.006	0.0004142	0.004	0.0038	-0.0234	0.011
rs8097893	A	G	0.002257	0.044	0.023	0.000817	0.007	0.0086	-0.0128	0.0222
rs8102380	A	G	-0.001027	-0.021	-0.0056	0.0003708	0.003	0.0033	0.0022	0.01
rs8103068	T	C	-0.000463	0.032	-0.0034	0.0005187	0.005	0.0058	0.0108	0.0145
rs8103992	A	C	0.000191	0.024	-0.0092	0.0004388	0.004	0.004	-0.0008	0.0116
rs8117259	T	C	-0.000428	-0.023	0.001	0.0004524	0.004	0.0051	0.0142	0.0122
rs817300	A	G	0.000321	-0.07	0.0238	0.0006955	0.007	0.0066	-0.017	0.0195
rs8180991	C	G	-0.001585	0.029	0.0033	0.0004105	0.004	0.0037	0.0149	0.0111
rs820848	A	G	-3.5e-05	-0.021	-0.004	0.0003931	0.004	0.0043	-0.0014	0.0107
rs822531	T	C	-0.000231	0.035	-0.0086	0.000455	0.004	0.004	0.0214	0.0121
rs833152	A	C	0.00138	-0.016	-0.0021	0.0003562	0.003	0.0038	-0.0104	0.0099
rs833706	A	G	0.0005	0.02	-0.0017	0.0004136	0.004	0.0044	0.0069	0.0113
rs862034	A	G	0.000237	-0.03	-0.0064	0.0003581	0.003	0.0038	0.0016	0.0094
rs867245	C	G	0.000303	0.039	0.0136	0.0007421	0.006	0.0082	0.011	0.0197
rs868489	T	C	0.000464	-0.021	0.0039	0.0004107	0.004	0.0048	-0.0149	0.0109
rs870183	A	G	3.2e-05	-0.017	-0.0036	0.0003448	0.003	0.0037	-0.0002	0.0092
rs8756	A	C	-0.000859	-0.054	-0.0089	0.0003445	0.003	0.0031	0.0052	0.0092
rs888403	A	G	0.000588	-0.019	0.0043	0.0003724	0.003	0.0042	0.0083	0.0103
rs891088	A	G	-0.000475	-0.027	-0.0028	0.0003916	0.003	0.0035	0.0119	0.0105
rs894343	A	G	-0.000334	0.029	0.0072	0.0003817	0.005	0.0042	0.0043	0.0101
rs897080	T	C	0.001295	-0.033	0.0117	0.0004124	0.003	0.0043	-0.0251	0.0112
rs902143	T	C	0.000333	0.02	-0.0028	0.0003473	0.003	0.0031	-0.0108	0.0093
rs915506	A	G	0.000711	-0.019	0.0003	0.0003581	0.003	0.0038	-0.002	0.0096
rs9217	T	C	0.000563	-0.03	0.0093	0.00036	0.003	0.0032	-0.0209	0.0095
rs926438	T	C	0.000633	0.018	0.0009	0.0003505	0.003	0.0031	-0.0144	0.0092
rs9291926	T	G	-0.000476	0.019	0.0051	0.0003428	0.003	0.004	-0.0082	0.0092
rs9292468	T	C	-0.00072	0.053	0.0044	0.000356	0.004	0.0031	-0.0134	0.0098
rs929637	T	G	-0.00041	-0.022	0.0056	0.0004136	0.004	0.0046	0.0052	0.011
rs9309101	A	G	0.000228	-0.02	-0.0006	0.0003612	0.003	0.004	-0.0023	0.0096
rs932445	T	C	-0.000682	0.021	-0.0082	0.0003596	0.003	0.0038	-0.0058	0.0099
rs9327705	A	G	-0.000658	0.02	0.0024	0.0004132	0.004	0.0044	0.0125	0.0109
rs9328445	T	C	-0.000811	-0.042	0.0048	0.000344	0.004	0.0038	0.0029	0.0092
rs936339	T	C	-8.3e-05	0.022	0.0086	0.0004536	0.004	0.0049	-0.0112	0.0126
rs9392918	T	C	0.001226	-0.041	-0.0004	0.0003515	0.003	0.0037	-0.0148	0.0096
rs9395264	T	G	0.000234	-0.02	0.008	0.0003688	0.003	0.004	-0.0218	0.0098
rs9405356	T	C	-0.000161	0.025	0.002	0.0003617	0.004	0.004	-0.0056	0.0098
rs9409082	T	C	0.000185	-0.026	0.0128	0.0004017	0.004	0.0046	-0.0108	0.0108
rs9428104	A	G	2.4e-05	-0.044	0.0077	0.0003998	0.003	0.0043	0.0105	0.0105
rs9434723	A	G	-0.00016	0.028	-0.0089	0.000479	0.004	0.0052	0.0031	0.0127
rs9443804	A	G	0.000159	-0.021	0.006	0.0003488	0.003	0.0034	-0.0038	0.0092
rs9456307	A	T	0.001427	-0.05	0.0065	0.0007753	0.007	0.0086	-0.0259	0.0206
rs953199	A	C	0.000391	-0.02	-0.0043	0.0004078	0.004	0.0043	0.0025	0.0109
rs955748	A	G	-7.6e-05	-0.028	0.0029	0.0004019	0.003	0.0036	-0.0048	0.0106
rs956796	A	G	-0.001605	-0.034	-0.0058	0.0005664	0.005	0.0065	0.032	0.015
rs958225	A	T	0.000728	0.047	-0.0015	0.0008125	0.008	0.0078	-0.0246	0.0223
rs960006	T	C	0.000173	-0.021	-0.0095	0.0003425	0.003	0.0043	0.0015	0.0091
rs961014	A	G	0.00026	0.038	-0.001	0.0003484	0.003	0.0038	-0.0018	0.0093
rs9650315	T	G	0.000859	-0.057	-0.0044	0.000516	0.005	0.0058	0.0035	0.0138
rs975210	A	G	0.000791	0.034	-0.0052	0.0004652	0.004	0.0042	-0.0059	0.0124
rs9766	A	G	0.000277	0.021	0.0055	0.0003462	0.003	0.0037	-0.0145	0.0096
rs9816693	C	G	-0.001582	0.031	-0.0016	0.0004583	0.004	0.0051	0.0221	0.0123
rs9825951	A	T	0.000593	-0.02	0.0018	0.0004482	0.003	0.004	0.0048	0.0116
rs9841435	A	G	-0.000222	-0.019	0.0049	0.0003691	0.003	0.0033	0.0091	0.0097
rs9858528	A	G	-0.001602	0.021	0.006	0.000405	0.003	0.0043	0.0305	0.0106
rs9880211	A	G	0.002236	-0.032	0.0178	0.0003969	0.003	0.0036	-0.0135	0.0105
rs9889755	T	C	0.000238	0.039	0.011	0.0005636	0.005	0.0062	0.0054	0.0141
rs989393	T	C	-0.000698	0.023	-0.0082	0.0003805	0.003	0.0041	0.0122	0.0101
rs991946	T	C	-0.000257	-0.022	0.0025	0.0003511	0.003	0.0037	0.016	0.0096
rs991967	A	C	0.000101	-0.038	0.0039	0.0003784	0.003	0.0033	0.003	0.0101
rs992157	A	G	0.001147	0.018	-0.0023	0.0003569	0.003	0.0038	-0.0149	0.0093
rs9929889	T	C	-7.9e-05	-0.018	0.0059	0.0003594	0.003	0.0041	0.0051	0.0098
rs994533	C	G	0.000702	-0.031	-0.0008	0.0003656	0.003	0.0041	0.003	0.0097
rs996743	A	G	0.001138	0.038	-0.0153	0.0006767	0.007	0.0083	0.0114	0.0188
rs9977276	T	G	0.000302	-0.023	0.0053	0.0004205	0.004	0.0037	-0.0001	0.0113
rs9993613	T	G	-0.000476	0.03	-0.0043	0.0003542	0.003	0.0037	-0.0063	0.0097
rs999599	T	C	8.6e-05	0.017	-0.0005	0.0003625	0.003	0.0038	-0.0044	0.0096
beta = regression beta, se = standard error
The genetic instruments for height was implemented from the summary statistics for height by a previous GWAS study by the GIANT consortium. The statistics from the COJO analysis was used.
The harmonized summary stastistics excluding the non-overlapping or palindromic/ambigous SNPs are presented
The summary stastitsics for CKD/eGFR was calculated by the GWAS of 567,460 European ancestry individuals by the CKDGen consortium. Reference: Wuttke M, Li Y, Li M, Sieber KB, Feitosa MF, Gorski M, et al. A catalog of genetic loci associated with kidney function from analyses of a million individuals. Nat Genet. 2019;51(6):957-72
Reference for GIANT consortium GWAS for height including 253288 individuals: Wood AR, Esko T, Yang J, Vedantam S, Pers TH, Gustafsson S, et al. Defining the role of common variation in the genomic and biological architecture of adult human height. Nat Genet. 2014;46
Reference for GIANT consortium GWAS for BMI including 339224 individuals: Locke AE, Kahali B, Berndt SI, Justice AE, Pers TH, Day FR, et al. Genetic studies of body mass index yield new insights for obesity biology. Nature. 2015;518(7538):197-206.
