# Supplementary material for: Causal linkage between adult height and kidney function: An integrated population-scale observational analysis and Mendelian randomization study
Source: PLoS One. 2021 Jul 29;16(7):e0254649. doi: 10.1371/journal.pone.0254649 (PMC8321232; doi:10.1371/journal.pone.0254649)
Supplement: S7 Table — (XLSX) [file pone.0254649.s011.xlsx]

## Sheet: height_mvmr_egfr
S8 Table. Summary statistics implemented for multivariable MR analysis with the UK Biobank data.
SNP	effect_allele.exposure	other_allele.exposure	beta.egfr	beta_height	beta.BMI	se.egfr	se.height	se.BMI	beta.CKD	se.CKD
rs1004202	C	G	-0.0381511	-0.018	0.007	0.0395509	0.003	0.0038	0.00765523	0.0124502
rs10048625	T	C	0.0144438	0.023	0.0053	0.0515431	0.004	0.0052	-0.00622735	0.0162121
rs1007358	A	G	0.043698	-0.02	0.0029	0.0468246	0.004	0.0036	0.000182017	0.0147266
rs10083886	T	C	-0.0477123	0.02	-0.0077	0.0444768	0.003	0.0042	0.0146423	0.0139668
rs10119624	A	G	-0.0166369	0.026	-0.0132	0.0408938	0.003	0.004	0.018221	0.0129161
rs10131337	T	C	-0.111997	0.027	0.002	0.0448232	0.004	0.0049	0.0220746	0.0140442
rs10140101	T	C	-0.0566321	0.017	-0.0112	0.0385475	0.003	0.0037	0.0280431	0.0121104
rs1014987	C	G	-0.0332421	-0.02	0.0024	0.0446504	0.004	0.0044	0.0179491	0.0141073
rs10152591	A	C	-0.219218	0.044	-0.004	0.0627147	0.005	0.0055	0.0252296	0.019875
rs10152739	A	T	0.012418	-0.023	-0.0011	0.044899	0.003	0.0043	-0.0136958	0.0140457
rs10283100	A	G	0.0709781	-0.054	-0.0074	0.0837999	0.009	0.0109	0.012936	0.0262372
rs1036477	A	G	0.0596612	0.032	0.004	0.0637838	0.005	0.0062	-0.01093	0.0200081
rs1036821	A	G	0.133785	-0.047	-0.0125	0.041774	0.004	0.0041	-0.0156315	0.0131932
rs10401193	A	G	0.285254	0.023	0.0037	0.049845	0.004	0.0048	-0.043366	0.0154736
rs1040941	A	G	-0.00249941	0.017	-0.0027	0.0391372	0.003	0.0038	-0.00687256	0.012332
rs10460566	A	G	0.022065	-0.024	-0.0165	0.0443648	0.004	0.0044	-0.00632992	0.0139273
rs1047014	T	C	0.0274905	-0.033	0.0082	0.0446071	0.004	0.0046	-0.0129261	0.0139975
rs10492364	T	C	0.0436661	0.022	0.0012	0.0446362	0.004	0.0046	-0.0107203	0.0140778
rs10495098	T	G	-0.101007	0.021	-0.0029	0.0390844	0.003	0.0032	0.0293258	0.0122609
rs1053996	T	C	0.124246	-0.021	-0.0012	0.039024	0.003	0.0043	-0.0296171	0.0122477
rs1055144	T	C	0.172709	0.022	-0.0019	0.0486052	0.004	0.0038	-0.00950907	0.0153512
rs10744956	A	G	-0.00774347	-0.021	0.0016	0.0470826	0.004	0.0044	0.0105145	0.0147592
rs1074683	C	G	-0.2101	0.047	0.006	0.0437311	0.003	0.0044	0.0325914	0.0138559
rs10748128	T	G	-0.108739	0.038	-0.0059	0.0403837	0.003	0.0034	0.0174076	0.0126866
rs10759774	A	G	0.0533527	0.019	-0.0033	0.0398172	0.003	0.004	-0.00716428	0.0125283
rs10766065	T	C	-0.00277519	-0.019	0.0089	0.0426624	0.003	0.0042	0.00402911	0.0134167
rs10767838	A	G	0.0169666	0.025	0.0014	0.0435547	0.003	0.0043	-0.0284028	0.0136415
rs10770705	A	C	-0.0338027	0.03	-0.0021	0.0404979	0.003	0.0033	-0.00948989	0.012758
rs10779751	A	G	-0.230848	0.02	0.0151	0.0433411	0.003	0.0034	0.0149182	0.0136023
rs10790381	A	G	-0.0244322	0.027	0.002	0.0517327	0.004	0.0049	0.00163233	0.0162825
rs10794175	T	G	-0.284476	0.021	0.0059	0.0389758	0.003	0.0038	0.0151644	0.0122375
rs10817960	A	G	0.0807433	0.026	0.001	0.0528574	0.005	0.0058	-0.0147492	0.016703
rs10820814	A	C	-0.0543385	-0.027	-0.0065	0.0635451	0.005	0.0064	-0.0150588	0.0200963
rs10843390	T	C	-0.170343	0.025	-0.0065	0.0430256	0.003	0.0041	0.0375751	0.0134423
rs10859567	T	G	-0.0254403	0.041	-0.0021	0.0386957	0.003	0.0037	0.0158723	0.0121814
rs10863936	A	G	0.0772264	-0.021	-0.0028	0.038395	0.003	0.0031	-0.000769704	0.0120811
rs10877030	T	G	-0.0381872	0.023	0.0033	0.0410398	0.003	0.004	0.00151615	0.012919
rs10880969	T	C	0.0722202	-0.023	-0.0083	0.0419141	0.003	0.0042	0.00151885	0.0131892
rs10883563	A	C	-0.0136299	0.023	-0.0005	0.0385339	0.003	0.0037	-0.0104749	0.0121111
rs10948222	T	C	-0.152514	-0.032	0.003	0.0390954	0.003	0.0033	0.00843447	0.0122961
rs10958476	T	C	0.0802758	-0.043	-0.0012	0.0468806	0.004	0.0039	-0.0221332	0.0146675
rs10962832	A	T	-0.0123802	0.025	0.0002	0.0521367	0.004	0.0057	-0.00815664	0.0163412
rs10972628	A	G	-0.0214808	-0.02	0.007	0.0439282	0.003	0.0043	-0.00172849	0.0138277
rs10990303	T	C	-0.124661	0.032	-0.0098	0.0465668	0.004	0.0037	0.00968297	0.0146076
rs10995319	T	C	-0.0063271	0.019	0.0033	0.0453243	0.003	0.0043	0.00505576	0.0142819
rs10997979	A	G	-0.141307	-0.018	0.0049	0.0384103	0.003	0.0037	0.0474523	0.0120834
rs11047239	C	G	-0.0254328	-0.022	0.0026	0.041418	0.003	0.0041	-0.0115827	0.0130107
rs11049611	T	C	-0.0101915	-0.037	0.0024	0.0415026	0.003	0.0041	-0.00970494	0.0130674
rs11057552	A	T	-0.155944	0.023	-0.0014	0.0509609	0.004	0.0049	0.0274011	0.015932
rs11090631	T	C	0.0306961	0.022	-0.0073	0.0482244	0.004	0.0048	0.00114934	0.0151459
rs11100790	T	C	-0.151046	-0.021	-0.0011	0.047745	0.004	0.0047	0.0401118	0.0151944
rs11107062	T	C	0.0579868	0.027	0.0013	0.0480248	0.004	0.0053	-0.00525478	0.0151207
rs1113765	A	G	0.0989226	-0.025	0.0015	0.0506385	0.004	0.0048	-0.020762	0.0160679
rs11144688	A	G	0.200813	-0.064	0.0086	0.0591387	0.006	0.0055	-0.0153969	0.0187272
rs11152213	A	C	0.297175	-0.025	-0.0545	0.0450674	0.004	0.0036	-0.04259	0.0140343
rs11156098	T	C	-0.0253099	0.029	-0.0014	0.0633259	0.005	0.0059	0.00859297	0.0199106
rs11175992	A	T	0.0818273	-0.028	-0.01	0.0467648	0.004	0.0051	-0.040696	0.0148482
rs11198820	C	G	-0.0927738	0.027	-0.0004	0.0630171	0.005	0.0061	0.0244584	0.0197101
rs11221442	C	G	0.0410129	-0.027	-0.0002	0.044264	0.004	0.0044	0.00229736	0.0139285
rs11236294	T	G	-0.0075473	0.018	-0.0127	0.0424012	0.003	0.0041	-0.00600198	0.013372
rs11244750	T	C	0.0264683	0.018	-0.0055	0.0410562	0.003	0.0041	-0.0242845	0.0129492
rs11245515	T	C	0.00156108	0.017	0.001	0.0390217	0.003	0.0031	-0.0230229	0.0122694
rs1155939	A	C	0.0680955	0.042	0.0028	0.0383615	0.003	0.0037	-0.0238307	0.0120713
rs11599750	T	C	0.149158	-0.022	0.0015	0.0389388	0.003	0.0031	-0.00329843	0.012237
rs11612228	T	C	-0.0351942	0.02	-0.0067	0.0407008	0.003	0.0034	-0.00465582	0.0128231
rs11616067	A	G	-0.103015	0.02	0.0007	0.0454408	0.004	0.0044	0.024388	0.0143542
rs11616380	T	G	0.11359	0.02	-0.0012	0.0425923	0.003	0.0042	-0.00996852	0.013423
rs11618507	T	G	-0.191556	0.023	0.0085	0.0457559	0.004	0.0046	0.0159127	0.0143484
rs11624136	A	G	0.00274654	0.017	-0.0066	0.0384151	0.003	0.0037	0.00239286	0.0120813
rs11633371	T	G	-0.0166498	0.024	-0.0043	0.0383829	0.003	0.0038	-0.0110973	0.0120486
rs11634405	A	G	0.152572	0.019	-0.0038	0.0401428	0.003	0.004	-0.0180255	0.0126523
rs11640018	T	C	-0.0440338	-0.019	0.0058	0.0396193	0.003	0.0033	0.0210326	0.0124995
rs11642612	A	C	0.205748	-0.017	-0.0175	0.0390873	0.003	0.0038	-0.0385859	0.0122575
rs11648796	A	G	0.197595	-0.034	0.0081	0.0477325	0.004	0.0048	-0.0355119	0.0149
rs11659752	T	G	-0.18418	0.025	-0.0065	0.0414565	0.003	0.0043	0.0188506	0.0130486
rs11661645	A	G	-0.0420751	0.019	0.0038	0.0420465	0.003	0.0041	0.0169751	0.0131978
rs11677466	A	T	0.0959476	-0.045	0.0126	0.0660788	0.007	0.0062	-0.0358593	0.0205808
rs11683207	T	C	-0.017176	0.024	-0.0068	0.0529754	0.004	0.0052	-0.0348747	0.0165522
rs11684404	T	C	0.0591052	-0.032	-0.0032	0.0404637	0.003	0.004	-0.0361969	0.0126711
rs11687941	C	G	-0.041717	0.025	0.0008	0.0455595	0.003	0.0043	0.0213891	0.0144016
rs11708412	A	G	-0.0277385	0.021	0.0002	0.0438791	0.004	0.0046	-0.00908212	0.0138265
rs11714558	T	C	-0.270412	0.11	0.0059	0.138203	0.019	0.0153	0.0324354	0.0437396
rs1171615	T	C	-0.137893	-0.022	-0.0021	0.0455309	0.004	0.0048	-0.0140804	0.0142786
rs11722554	A	G	-0.00651726	-0.059	0.0047	0.101306	0.01	0.0124	-0.00884298	0.0319822
rs11731978	A	G	0.0477922	0.024	0.0003	0.054127	0.004	0.0056	-0.00529595	0.017009
rs11745439	A	G	-0.024379	-0.022	0.0088	0.0430019	0.003	0.0034	0.0122151	0.0134957
rs11750568	A	G	0.0313744	0.019	-0.0003	0.0406509	0.003	0.004	-0.0121728	0.0128151
rs11779459	T	C	-0.0544671	0.018	0.0011	0.0403375	0.003	0.0042	-0.00429019	0.0127016
rs11783655	A	T	0.0812237	-0.019	-0.0009	0.0392331	0.003	0.0038	0.0147605	0.0123226
rs11799609	T	G	-0.0575585	0.026	-0.0015	0.0524024	0.004	0.0054	0.0175452	0.0164168
rs11835818	T	C	-0.176131	-0.017	-0.0115	0.038451	0.003	0.0031	0.0400733	0.0121087
rs11855014	A	G	0.019166	-0.022	-0.0028	0.0414606	0.003	0.0043	-0.0117295	0.0130667
rs11861084	A	C	-0.248598	0.019	-0.0005	0.0395541	0.003	0.0038	-0.00295035	0.0124555
rs11867479	T	C	-0.088446	0.025	-0.0053	0.0400103	0.003	0.0033	0.0260186	0.0125557
rs11867943	A	T	0.127936	-0.027	0.0119	0.0609145	0.005	0.0059	0.00887224	0.0192801
rs11880124	A	G	-0.0545448	0.041	-0.0163	0.0692737	0.005	0.0069	0.0132919	0.0218748
rs11880992	A	G	-0.105286	0.032	0.0018	0.0390401	0.003	0.0038	0.0215071	0.0122599
rs1190545	C	G	-0.0516539	0.024	-0.003	0.0436076	0.003	0.0042	0.0107354	0.0137601
rs11950938	C	G	-0.161832	-0.052	-0.0073	0.130461	0.009	0.0119	-0.00013999	0.0410635
rs1199734	T	G	-0.141407	-0.021	0.0029	0.0508433	0.004	0.0049	0.0199987	0.0159241
rs12055154	A	G	0.579321	0.065	-0.0274	0.120443	0.01	0.0125	-0.102241	0.0363562
rs12119525	A	T	0.0623441	0.02	0.0006	0.0400757	0.003	0.004	0.00700541	0.0125957
rs12120956	A	G	-0.112372	-0.025	-0.0047	0.0475901	0.004	0.0044	0.0163063	0.0148874
rs12137162	A	C	-0.0614607	0.019	-0.0004	0.0431016	0.003	0.0042	0.000239971	0.0135437
rs12144094	C	G	-0.24786	0.023	0.0059	0.0540036	0.004	0.0052	0.0378639	0.0171795
rs12153391	A	C	0.0286281	-0.024	0.0052	0.0445063	0.004	0.0036	-0.00670543	0.014005
rs12186664	A	T	0.0804679	-0.021	-0.017	0.0414419	0.003	0.004	-0.00193812	0.0130347
rs12190423	C	G	0.0301291	-0.016	-0.0026	0.0397993	0.003	0.0038	-0.0119147	0.0125218
rs12204421	A	G	-0.0575587	0.026	-0.0003	0.0442262	0.003	0.0043	0.00187175	0.0139279
rs12209223	A	C	-0.0945823	0.046	-0.0176	0.0635948	0.005	0.0062	-0.00385442	0.0200312
rs12214804	T	C	-0.0557946	-0.087	-0.0015	0.0674605	0.006	0.0073	-0.00848391	0.0211236
rs12228415	A	G	-0.0309867	-0.017	0.0024	0.0386643	0.003	0.0038	-0.00196806	0.0121516
rs12323101	A	G	0.156424	0.021	-0.0162	0.0399541	0.003	0.0038	-0.0233474	0.0126121
rs12329133	T	C	0.0222763	-0.018	-0.0003	0.0398687	0.003	0.0038	-0.0203384	0.0125519
rs12330322	T	C	-0.0350732	-0.034	0.0141	0.0462889	0.004	0.0036	0.0120867	0.0145315
rs1233627	T	C	0.0635061	0.024	0.0026	0.0383745	0.003	0.0031	-0.0213953	0.0120744
rs12344396	C	G	-0.048068	0.023	-0.0115	0.0395657	0.003	0.0038	0.0170373	0.0124609
rs12347744	T	C	-0.0503217	-0.056	-0.0094	0.0799919	0.006	0.0077	-0.00479849	0.0252104
rs12411277	A	G	0.0421152	-0.023	-0.0024	0.0401234	0.003	0.0038	-0.00119371	0.0126216
rs12435366	T	C	0.0397182	-0.023	-0.0069	0.0453257	0.004	0.0037	-0.0165187	0.0142985
rs1244981	A	G	0.069997	0.025	-0.0008	0.052421	0.004	0.0053	-0.0136366	0.0164006
rs12454567	A	G	-0.0656066	0.027	-0.0062	0.0635257	0.005	0.0062	-0.0155091	0.0198878
rs12458127	T	C	0.128664	-0.041	0.0008	0.0877379	0.006	0.0062	-0.013447	0.0277748
rs12470505	T	G	-0.144208	0.046	-0.0054	0.0647428	0.005	0.0052	0.0442372	0.0207024
rs12474201	A	G	0.0856563	0.029	-0.0079	0.0397691	0.003	0.004	-0.039708	0.0125509
rs12513181	A	C	0.0441784	-0.019	-0.0068	0.044249	0.003	0.0042	0.00575553	0.0139264
rs12519505	T	C	0.0848527	-0.023	-0.0042	0.0452359	0.004	0.0046	-0.0134511	0.0142793
rs12533079	T	G	0.0235888	0.022	-0.0105	0.0486113	0.004	0.0047	0.0243798	0.0153988
rs12538407	A	G	0.120765	0.043	-0.0061	0.0389227	0.003	0.0038	-0.00474871	0.0122407
rs1257763	A	G	0.0100781	0.071	-0.0104	0.0979684	0.01	0.0088	-0.00398593	0.0309637
rs12597498	T	C	-0.0890525	0.018	-0.0011	0.039669	0.003	0.0038	0.0163654	0.0124764
rs12615742	T	C	0.0426818	0.021	-0.0045	0.0392867	0.004	0.0035	-0.0236482	0.0123722
rs12621643	T	G	0.0169529	-0.019	-0.0056	0.0424092	0.003	0.0043	0.00559432	0.013327
rs12639764	T	C	-0.0882617	0.027	-0.0006	0.0393624	0.003	0.0038	0.0328879	0.0124168
rs1265097	A	C	0.193888	-0.04	0.0003	0.0709184	0.005	0.0063	-0.0259755	0.022548
rs12669267	T	C	-0.0200325	-0.029	-0.0054	0.0574859	0.005	0.0065	-0.00413554	0.018135
rs12693589	T	C	0.127664	-0.022	-0.0074	0.0436744	0.003	0.0043	0.00462066	0.0137497
rs12779328	T	C	-0.0158467	-0.028	0.0101	0.0426245	0.003	0.0042	-0.0113835	0.0134257
rs12820411	C	G	0.0248664	-0.02	0.0035	0.0416755	0.003	0.0041	-0.0170221	0.0131542
rs12855	T	C	0.164351	0.036	0.0185	0.0674015	0.005	0.0064	-0.0216129	0.0213741
rs12863103	T	C	0.00910255	-0.02	0.0037	0.0423639	0.003	0.0041	-0.0245847	0.0133926
rs12871822	T	G	0.0165212	-0.018	-0.0027	0.0401948	0.003	0.004	-0.0028958	0.0126231
rs12882130	C	G	0.114361	0.024	-0.0055	0.0400223	0.003	0.0041	-0.0107619	0.0125765
rs12904334	A	G	0.497537	0.094	-0.0144	0.159826	0.013	0.0161	-0.0574353	0.0510375
rs12914466	A	G	-0.0346995	0.017	-0.0054	0.0392855	0.003	0.0038	0.0312193	0.0124017
rs12926008	T	C	-0.0215	-0.023	0.0004	0.0410451	0.003	0.0033	0.00320486	0.0129091
rs12987566	T	C	0.00438948	0.023	-0.0059	0.0435727	0.003	0.0042	0.0146423	0.0136875
rs129963	T	C	-0.0298355	-0.02	0.0003	0.0392462	0.003	0.0041	-0.0110882	0.0123482
rs13006748	C	G	-0.00716685	0.023	-0.0012	0.0421488	0.003	0.0043	0.0161981	0.0132274
rs13078528	A	G	-0.0498439	0.046	0.0005	0.0894064	0.006	0.0082	0.037949	0.028548
rs13088462	T	C	-0.143784	-0.053	0.0071	0.0884666	0.007	0.007	-8.9996e-05	0.0278544
rs13113518	T	C	0.0585343	-0.017	0.0024	0.0398479	0.003	0.0038	0.00100651	0.0125657
rs13133465	C	G	0.105885	0.041	-0.0181	0.0856846	0.007	0.0084	-0.000349939	0.0270689
rs13150868	T	G	0.106289	0.018	-0.0017	0.038688	0.003	0.0038	-0.0116729	0.012168
rs13177718	T	C	0.139986	-0.054	0.0054	0.0725986	0.006	0.0062	0.0243023	0.0226211
rs13183624	A	G	-0.0275528	-0.025	0.0011	0.0460319	0.004	0.0037	-0.0175255	0.0144139
rs1321666	T	C	-0.126863	-0.017	0.0031	0.0383737	0.003	0.0038	0.0293464	0.0120755
rs1325596	A	G	-0.0620047	0.025	0.005	0.0386142	0.003	0.0031	0.0157158	0.0121432
rs1326023	A	G	-0.154887	0.024	-0.0027	0.0422036	0.003	0.0041	0.0181837	0.0132219
rs1329393	T	C	-0.0750896	0.038	-0.0062	0.0500906	0.005	0.0061	0.00629018	0.0157374
rs13388725	A	G	0.0364599	-0.018	0.0028	0.0391422	0.003	0.0038	-0.0178792	0.0123018
rs13393800	A	G	-0.0800984	0.022	-0.0014	0.042813	0.003	0.0041	0.022847	0.0134143
rs1341278	T	G	0.0118929	-0.044	0.0077	0.0823378	0.007	0.0067	0.010016	0.0259797
rs13416119	A	G	0.125873	0.029	-0.0027	0.0675644	0.005	0.0064	-0.00513678	0.0212396
rs1346490	A	C	0.0106812	0.018	-0.0017	0.0398064	0.003	0.0041	-0.00114934	0.0125179
rs1348002	C	G	-0.051644	0.02	0.0033	0.0411229	0.003	0.004	0.0228079	0.0129021
rs1367226	A	G	0.0197958	-0.039	0.0067	0.0387263	0.003	0.0038	-0.00657457	0.0121922
rs1368380	T	C	-0.0771312	0.021	-0.0059	0.0386179	0.004	0.0041	0.01262	0.0121377
rs1401795	A	G	-0.0271642	0.03	-0.006	0.0386404	0.003	0.0037	0.0123439	0.0121617
rs1405212	T	C	0.0816918	-0.023	0.0023	0.0397189	0.003	0.0038	-0.0113269	0.0125304
rs14062	A	G	0.0497965	-0.018	-0.0047	0.0410747	0.003	0.004	0.000659782	0.0129124
rs1409156	A	G	-0.0499994	-0.018	0.0021	0.0404246	0.003	0.0031	0.012104	0.012754
rs1415701	A	G	0.128423	-0.031	-0.0076	0.0438916	0.004	0.0038	-0.0123348	0.0138169
rs143384	A	G	0.0834878	-0.063	-0.0007	0.0390888	0.004	0.0033	-0.00130914	0.0123018
rs1461503	A	C	0.0566608	-0.018	0.0046	0.0386187	0.003	0.0037	0.00967306	0.0121564
rs1478610	A	G	-0.0835311	0.025	-0.0069	0.0395594	0.004	0.0053	0.00186825	0.0124363
rs1529701	T	C	0.0415474	-0.024	0.002	0.0414702	0.003	0.0042	-0.00962719	0.0130446
rs1533269	A	C	0.0726452	-0.021	0.0022	0.0417675	0.003	0.0042	-0.0190411	0.013177
rs1535466	A	G	0.0614294	-0.038	-0.0044	0.0420514	0.003	0.0042	-0.013311	0.0131778
rs1544196	A	G	0.103393	-0.019	0.0024	0.0470323	0.004	0.0044	-0.00316601	0.0147989
rs1546391	C	G	0.0194874	-0.042	0.0202	0.072889	0.006	0.0077	-0.0396725	0.0226471
rs1550162	A	G	0.0603479	-0.024	0.0046	0.0430241	0.003	0.0041	-0.0037928	0.0135386
rs1552173	T	C	-0.017981	-0.018	-0.0032	0.0386103	0.003	0.0037	0.0159831	0.0121443
rs1562975	A	G	-0.132606	0.025	-0.0016	0.042011	0.003	0.0033	0.0157159	0.0131935
rs1571892	A	C	0.0427806	-0.017	-0.0104	0.0425738	0.003	0.0042	0.00116167	0.0133959
rs1576900	A	G	-0.023246	-0.019	0.0033	0.043189	0.003	0.0042	-0.00393272	0.0135787
rs1582931	A	G	-0.0189149	-0.028	-0.0131	0.0387401	0.003	0.0038	0.00295563	0.0121812
rs1599473	T	G	0.0669397	-0.026	-0.0037	0.0448536	0.003	0.0044	0.00378284	0.0140893
rs1614303	T	G	-0.0693194	0.023	-0.0082	0.0496685	0.004	0.0049	0.0166336	0.0157133
rs1625895	T	C	0.170858	-0.032	-0.0131	0.0579764	0.005	0.0061	-0.0292692	0.0183974
rs163071	C	G	0.19899	0.066	-0.0107	0.143165	0.011	0.0147	0.0256502	0.0457218
rs165189	A	G	0.0992307	-0.031	0.0069	0.0552165	0.005	0.0058	-0.0101879	0.0173113
rs1658351	T	C	-0.0568848	-0.023	0.0007	0.0403079	0.003	0.004	0.010699	0.0126811
rs1659127	A	G	-1.57954	0.03	-0.0018	1.61959	0.003	0.0034	-0.00795859	0.0128492
rs1681630	T	C	0.212736	0.031	-0.0013	0.0405488	0.003	0.0033	-0.014107	0.0127739
rs16834765	T	C	-0.0662459	0.045	-0.0083	0.0814375	0.006	0.0082	0.0325833	0.0252817
rs16859517	T	C	-0.046819	0.073	-0.0324	0.102508	0.009	0.0083	-0.00134891	0.0323001
rs16860216	A	G	0.0437218	-0.051	-0.0101	0.0449925	0.005	0.0036	-0.000900405	0.0141569
rs16895130	A	G	0.0863103	-0.025	-0.0066	0.0433767	0.003	0.0042	0.00254123	0.0136517
rs16939034	T	C	0.0451347	0.036	-0.0079	0.0706492	0.006	0.0069	0.000589826	0.0222737
rs16942341	T	C	-0.0486551	-0.114	0.0189	0.113922	0.01	0.0101	-0.0102291	0.0362769
rs16964211	A	G	-0.0269866	-0.044	0.0075	0.0920887	0.007	0.0071	0.0162571	0.0286023
rs16968242	C	G	0.0807988	-0.034	0.0141	0.0776038	0.006	0.0075	0.0216803	0.0245888
rs16994718	T	C	0.0303868	-0.025	0.0155	0.0575098	0.004	0.0043	-0.00830136	0.0181191
rs17032525	A	G	0.0783266	0.032	0.005	0.0544325	0.005	0.0059	0.00866237	0.0170618
rs17038954	T	C	-0.112886	0.04	-0.0078	0.0792197	0.006	0.0079	-0.0204384	0.0251537
rs17075869	T	C	-0.12627	0.03	0.0091	0.0714827	0.005	0.0068	-0.0113006	0.0226117
rs17081935	T	C	-0.0922338	0.03	-0.0048	0.0493748	0.004	0.0038	-0.0123631	0.0155681
rs17088184	C	G	0.108599	-0.026	-0.0011	0.0517334	0.004	0.0051	-0.00116932	0.0162151
rs17113369	T	C	0.0701663	0.07	-0.0064	0.117138	0.013	0.0161	-0.0364766	0.036351
rs17122659	A	G	0.0653387	-0.032	0.0079	0.0609237	0.005	0.0063	0.0120948	0.0192072
rs17140875	T	G	-0.0583793	-0.041	-0.0013	0.0863782	0.007	0.0095	-0.0486788	0.0276701
rs17163588	T	C	0.0232777	0.028	0.0022	0.050336	0.004	0.0049	-0.0323641	0.0159728
rs17181956	T	C	0.04565	-0.029	-0.0061	0.0623728	0.005	0.0061	-0.011158	0.0197381
rs17250196	T	G	0.0633058	0.044	-0.0077	0.0861065	0.007	0.0074	-0.000528139	0.0271167
rs17264185	A	G	0.16817	-0.021	0.0034	0.044458	0.003	0.0042	-0.0047089	0.0139656
rs17330192	T	C	0.0422535	-0.019	-0.003	0.0431801	0.003	0.0042	-0.0104255	0.0135634
rs17349981	A	T	0.0947329	0.028	0.0053	0.0544656	0.004	0.0054	-0.00394222	0.0171521
rs17369123	T	C	0.19367	0.027	-0.0052	0.0489683	0.004	0.0048	-0.0263296	0.0155367
rs17387330	A	G	0.0738386	0.018	0.0002	0.0411182	0.003	0.004	-0.0162666	0.01297
rs17391694	T	C	-0.514078	0.04	0.0299	0.0551748	0.005	0.0052	0.0709337	0.0170163
rs17410035	T	G	-0.0784539	0.017	0.0018	0.0404574	0.003	0.0033	0.0121262	0.0127051
rs1742829	A	T	0.14674	-0.038	0.0028	0.0670205	0.006	0.007	-0.0179578	0.0210263
rs17450430	A	T	0.0335374	-0.034	0.0097	0.0448946	0.003	0.0043	0.020168	0.0141866
rs17499117	A	G	0.130204	-0.129	-0.0012	0.0869515	0.021	0.0257	-0.0108806	0.0271693
rs17511102	A	T	-0.0281825	-0.049	0.0074	0.0669278	0.006	0.0072	0.0541331	0.021413
rs1753637	T	G	-0.128619	0.025	-0.0036	0.0417493	0.003	0.0033	0.0314696	0.0130411
rs17556750	A	C	0.00272511	0.044	0.001	0.0423201	0.003	0.0041	0.0041912	0.0133253
rs17574650	A	C	-0.0103794	-0.036	-0.0047	0.063708	0.005	0.0069	-0.00506714	0.0200306
rs17603945	A	G	-0.228461	0.028	-0.0032	0.0488891	0.004	0.0047	0.00711463	0.0153374
rs17659078	A	C	0.0864274	0.019	0.0107	0.0432197	0.003	0.0043	0.00366328	0.0136087
rs17721822	A	G	0.187788	-0.024	0.0094	0.0400071	0.003	0.004	-0.0232911	0.0126351
rs17777628	A	G	0.0634622	-0.045	-0.0039	0.102702	0.008	0.0098	-0.0367739	0.033002
rs17783015	T	C	0.0445291	-0.025	-0.0127	0.0535256	0.004	0.0042	0.0166604	0.0167359
rs17792664	C	G	0.0839882	-0.033	-0.0002	0.0531712	0.004	0.0056	0.0176081	0.0168038
rs17806888	T	C	-0.0970481	0.033	-0.0141	0.0598228	0.005	0.005	0.0203721	0.0188955
rs17807185	A	G	0.278689	-0.022	-0.0056	0.0392486	0.003	0.0038	-0.0440456	0.0122943
rs1797625	A	T	-0.00180956	-0.018	0.0042	0.0407364	0.003	0.0038	0.00206012	0.0128146
rs1809889	T	C	-0.0623814	0.026	-0.0075	0.0432872	0.004	0.0035	0.0238239	0.0135673
rs1812175	A	G	-0.0673944	-0.052	0.0146	0.0511664	0.005	0.0041	0.0228177	0.0159961
rs181338	T	C	0.0571944	0.029	-0.0052	0.0383923	0.003	0.0031	0.00576559	0.0120791
rs1815314	A	G	0.12876	-0.035	0.0056	0.0389462	0.003	0.0038	0.00341416	0.0122483
rs1832871	A	G	0.0435077	0.021	-0.0001	0.0406308	0.003	0.0033	-0.010121	0.0128006
rs1861908	C	G	-0.04957	0.025	-0.0016	0.047141	0.004	0.0051	-0.00862509	0.0148859
rs1864439	T	C	-0.0797718	0.035	0.0082	0.0637989	0.005	0.0062	0.0445759	0.020326
rs1884897	A	G	-0.0349236	0.038	-0.0156	0.0398103	0.003	0.0031	-0.00145406	0.0125324
rs1935157	C	G	-0.0035869	-0.024	-0.0005	0.0421647	0.003	0.0041	-0.00558438	0.0132552
rs1945237	T	C	0.198701	-0.03	0.0009	0.0703104	0.005	0.0067	-0.0456519	0.0217316
rs1950500	T	C	-0.156227	0.031	-0.0016	0.04217	0.003	0.0034	0.0216539	0.0132231
rs1966913	A	T	-0.393644	0.042	-0.019	0.0947364	0.007	0.0094	0.0858292	0.0308907
rs1980850	A	G	0.0587295	-0.029	0.0072	0.0517255	0.004	0.0051	-0.0205058	0.01633
rs199515	C	G	-0.0155896	0.023	-0.0038	0.0464518	0.004	0.0048	-0.0129162	0.0145771
rs1996422	A	G	-0.0272372	-0.022	-0.007	0.0423243	0.003	0.0042	-0.00834508	0.0132883
rs2013265	T	C	0.196273	-0.027	-0.0006	0.044346	0.003	0.0043	-0.0152456	0.0140032
rs2014467	T	C	0.0484418	-0.019	-0.0105	0.0409072	0.003	0.0033	0.0218663	0.0129179
rs2023693	A	G	0.126131	-0.017	0.0085	0.0390126	0.003	0.0038	-0.00688062	0.0122748
rs2028067	T	C	0.0633757	-0.033	0.0097	0.0525455	0.004	0.0049	-0.00869211	0.0164791
rs2034172	A	G	-0.0212251	-0.018	-0.0067	0.0417365	0.003	0.0042	0.0257944	0.0130816
rs2044124	T	C	-0.00765444	0.045	-0.0074	0.0814595	0.007	0.0084	-0.0121465	0.0257619
rs2046158	T	C	0.0369572	-0.024	-0.0036	0.0513015	0.004	0.0051	-0.0102524	0.0161811
rs2057291	A	G	-0.25423	0.02	-0.0007	0.0403157	0.003	0.0041	0.0422642	0.0126262
rs2058092	T	C	0.153819	0.017	-0.0023	0.0388505	0.003	0.0038	-0.0140804	0.0122151
rs2059877	T	G	0.0274353	0.019	0.0013	0.0435588	0.003	0.0043	-0.016353	0.0137621
rs2070776	A	G	0.0652748	-0.026	0.0005	0.0401985	0.003	0.0033	-0.0016724	0.0126469
rs2072153	C	G	-0.0660975	0.024	-0.008	0.0411736	0.003	0.0041	0.043884	0.25501
rs2072268	A	G	0.0449159	-0.021	0.008	0.0384223	0.003	0.0032	0.0216343	0.0120727
rs2074977	A	C	-0.00416984	-0.028	-0.007	0.0400849	0.003	0.004	-0.0238142	0.0125815
rs2079795	T	C	-0.199193	0.045	-0.0085	0.040445	0.003	0.0033	0.0317893	0.0126626
rs2093210	T	C	-0.011171	-0.039	-0.0009	0.0393796	0.003	0.004	0.00197495	0.0123825
rs209918	A	G	-0.0666226	0.022	0.0016	0.0458765	0.004	0.0047	0.0166783	0.0144641
rs2099745	A	G	0.0248063	-0.036	-0.007	0.0837946	0.006	0.0059	-0.000491121	0.0263608
rs2117563	A	G	0.194683	-0.025	0.0019	0.0520705	0.004	0.0051	-0.0444243	0.0165877
rs2120335	A	G	-0.0371258	-0.018	0.0014	0.0394586	0.003	0.0038	-0.0100938	0.0124114
rs2123731	A	G	-0.0927433	0.025	-0.0051	0.0432185	0.004	0.0044	0.0162463	0.013639
rs212524	T	C	0.00532892	-0.021	-0.0017	0.0392385	0.003	0.0038	-0.00407027	0.0123588
rs2145357	A	G	-0.134587	-0.022	0.0003	0.0426752	0.003	0.0042	0.00550512	0.0134235
rs2149163	C	G	0.208781	0.02	0.0044	0.0394447	0.003	0.0038	-0.0111752	0.0124253
rs2164747	A	G	0.0824582	-0.028	0.0143	0.061271	0.005	0.0062	-0.0243121	0.0190958
rs2164968	T	C	-0.00859669	-0.018	0.0046	0.0397712	0.003	0.0038	0.00101552	0.0125149
rs2166898	A	G	0.0522804	-0.027	0.0058	0.0511866	0.004	0.0042	0.00677698	0.0160979
rs2167645	T	C	-0.0197834	0.12	-0.0342	0.12276	0.021	0.0258	-0.0266623	0.0391803
rs217181	T	C	-0.0358504	0.024	0.0046	0.0485411	0.004	0.0041	-0.00424801	0.0152913
rs2175513	A	G	0.0190667	-0.017	0.0073	0.0387425	0.003	0.0038	-0.0141297	0.0121868
rs2188177	T	C	0.00266366	0.018	0.0103	0.0386431	0.003	0.004	0.0045795	0.0121452
rs2211866	A	G	0.0607503	0.022	0.0064	0.0395783	0.003	0.0038	-0.00748998	0.0124582
rs2219320	T	C	0.116274	0.022	-0.0004	0.0441197	0.004	0.0044	-0.0111476	0.0138711
rs2224538	T	C	-0.122266	0.018	-0.0085	0.0400627	0.003	0.0033	0.0145148	0.0126295
rs2237886	T	C	0.369817	0.042	-0.0098	0.0626552	0.005	0.0052	-0.031047	0.0199562
rs2238300	A	G	-0.00301152	-0.018	-0.0016	0.0394709	0.003	0.0038	-0.00736909	0.0124338
rs2240919	C	G	-0.171498	0.023	-0.0126	0.0415735	0.003	0.0033	-0.0211644	0.0130535
rs2247870	A	G	0.0816092	0.017	-0.0026	0.0385657	0.003	0.0031	-0.0130051	0.0121157
rs2257011	T	G	-0.120207	0.027	-0.0068	0.0384907	0.004	0.0038	0.0172798	0.0121133
rs2272566	A	G	0.00629455	0.016	-0.0053	0.0385535	0.003	0.0033	-0.00407228	0.0121379
rs2275325	C	G	-0.0437327	0.019	-0.0019	0.0429383	0.003	0.0041	0.0283056	0.0134304
rs227724	A	T	0.117396	-0.028	0.0018	0.040414	0.003	0.004	-0.0134393	0.0126903
rs2278483	T	C	-0.00252066	0.032	-0.0206	0.046023	0.003	0.0036	0.00459941	0.0144352
rs2280470	A	G	-0.000930656	0.031	-0.0055	0.0410537	0.003	0.0033	-0.00256027	0.0129466
rs2289195	A	G	-0.0888689	0.042	-0.0115	0.0389996	0.003	0.0031	0.0105343	0.0122649
rs2298265	T	C	0.242512	-0.03	0.0031	0.0615609	0.005	0.0059	-0.0268297	0.0195305
rs2300921	T	C	0.0920536	-0.023	0.0062	0.0387484	0.003	0.004	-0.0029656	0.0122028
rs2302580	T	C	0.00951974	-0.029	-0.0024	0.0391165	0.004	0.0047	-0.00801604	0.0123107
rs2306596	A	C	-0.000739747	0.02	0.0023	0.0384254	0.003	0.0038	-0.00877142	0.0120785
rs2306694	A	G	-0.0637051	-0.047	0.007	0.0770302	0.006	0.0062	0.0700642	0.0247955
rs2326458	A	C	-0.00369812	-0.022	0.002	0.0440948	0.004	0.0036	0.0153533	0.0139034
rs2337143	A	G	-0.172573	0.018	-0.0013	0.0407958	0.003	0.0042	0.02315	0.0127983
rs2338115	T	C	0.0197906	0.024	0.0012	0.0386494	0.003	0.0031	-0.0125805	0.012148
rs2343240	T	C	-0.290533	0.06	-0.0098	0.142059	0.01	0.0101	0.0948207	0.0464494
rs2345835	T	C	0.00246778	-0.019	0.0015	0.0386873	0.003	0.0038	-0.000645208	0.012181
rs2377058	A	G	-0.00325633	-0.027	-0.0007	0.0398014	0.003	0.0033	-0.0250828	0.0124982
rs2378870	T	C	-0.0116544	0.022	-0.0017	0.0400606	0.003	0.0041	0.00549487	0.0125934
rs2390151	T	G	-0.128319	0.033	-0.0066	0.0495649	0.004	0.0051	0.00182833	0.015583
rs2421992	T	C	-0.0614681	0.031	-0.0067	0.0424368	0.004	0.0035	0.0099463	0.0133918
rs2425163	A	G	0.0961751	-0.035	0.0013	0.0510168	0.004	0.0048	-0.0131235	0.0159981
rs2451948	A	G	0.0017387	-0.024	-0.0027	0.0529539	0.004	0.0053	-0.00865246	0.0166251
rs2509133	T	C	0.126646	-0.02	-0.0023	0.0384461	0.003	0.0038	0.00283	0.0121015
rs2510396	C	G	0.0838081	0.029	0.0045	0.0533266	0.004	0.0054	-0.0107421	0.0167101
rs2531992	A	G	0.0625317	-0.025	-0.0215	0.0531901	0.004	0.0043	-0.0253301	0.0168601
rs2573625	T	C	-0.0640906	0.03	-0.0025	0.0407799	0.003	0.004	0.000459105	0.012831
rs2581830	T	C	0.114202	0.025	-0.0011	0.0390192	0.003	0.0038	-0.0219001	0.0122968
rs2597513	T	C	0.215268	-0.042	0.0054	0.0631025	0.005	0.0051	-0.0245755	0.0196713
rs26024	A	C	0.0640505	-0.023	-0.0014	0.0398434	0.003	0.004	-0.0104354	0.0125073
rs2631676	A	G	-0.0193951	-0.028	0.0017	0.0488432	0.004	0.0049	-0.00880116	0.015304
rs2633761	A	G	0.111137	0.017	-0.0055	0.0390375	0.003	0.0037	-0.00502734	0.0122677
rs2662027	T	G	0.0170424	-0.032	0.0061	0.0630786	0.005	0.0062	-0.0184675	0.019961
rs2679184	T	C	0.0706424	0.025	-0.0126	0.0447308	0.004	0.004	-0.00219758	0.0140345
rs2682587	A	C	0.0691744	0.024	-0.0037	0.0489894	0.004	0.0048	-0.00553328	0.0154221
rs2687950	T	C	0.0355035	0.026	0.0097	0.0440997	0.004	0.0043	-0.00485476	0.0138819
rs2715094	A	G	0.0795578	-0.021	0.0003	0.0440279	0.003	0.0035	-0.0201261	0.0138035
rs2735469	A	G	-0.0794133	0.029	0.001	0.0524452	0.005	0.0057	0.0112762	0.0164314
rs2737220	T	C	-0.0632081	0.016	0.006	0.0392964	0.003	0.0038	-0.00388454	0.0123743
rs273945	A	C	0.0505387	-0.018	0.0045	0.0389003	0.003	0.004	-0.0130893	0.0122414
rs2763273	T	C	0.0350274	-0.022	0.0065	0.0459407	0.003	0.0044	-0.0169875	0.0145027
rs2781373	A	G	-0.0809962	-0.021	0.0044	0.0392711	0.003	0.0038	0.00677698	0.0123518
rs2806561	A	G	-0.0826762	0.027	0.0009	0.0386	0.003	0.0037	-0.000829656	0.0121291
rs2811594	A	G	-0.108277	-0.023	-0.0003	0.0397072	0.003	0.0041	-0.013068	0.0124962
rs2815379	A	G	0.236625	-0.018	0.0028	0.0427449	0.003	0.0042	-0.0279469	0.0135406
rs2829941	T	G	0.00719481	0.017	-0.0009	0.0392184	0.003	0.0038	0.0039528	0.0123496
rs2834442	A	T	0.0258105	0.024	0.0001	0.0400006	0.003	0.004	0.0250348	0.0126198
rs2854207	C	G	-0.00623543	-0.04	0.0179	0.0428278	0.004	0.0042	-0.00757126	0.0134404
rs2856321	A	G	0.0232294	-0.031	0.0049	0.0399425	0.003	0.0038	0.00428115	0.0125676
rs2857693	T	G	0.328018	-0.025	0.0009	0.0399378	0.003	0.0032	-0.0385381	0.0125961
rs2871865	C	G	-0.0517399	0.059	-0.0036	0.0600282	0.005	0.0064	0.0134115	0.0189342
rs2888877	T	C	-0.118828	0.039	-0.0031	0.0481923	0.004	0.0048	0.00436048	0.0151238
rs2888893	T	C	-0.0123738	-0.017	-0.0071	0.0383877	0.003	0.0038	-0.00921739	0.0120618
rs2915404	T	C	-0.0901172	0.018	0.0078	0.0390889	0.003	0.0038	0.00928674	0.01229
rs291979	A	G	-0.088206	0.03	0.0009	0.0456414	0.004	0.0046	-0.0079102	0.0143758
rs2956605	A	C	-0.0966667	0.027	-0.0017	0.0395393	0.003	0.004	0.0125509	0.0124119
rs2961830	A	T	0.00930343	0.019	0.0067	0.0403531	0.003	0.004	0.00370314	0.0126932
rs2974438	A	G	0.00637873	-0.038	-0.0056	0.0472772	0.004	0.0047	-0.0110397	0.0149176
rs300039	T	C	0.0349299	-0.023	0.0052	0.0488177	0.004	0.0049	-0.0185877	0.0154094
rs3014219	A	G	0.211708	-0.022	0.0115	0.0385733	0.003	0.0037	-0.0146772	0.0121347
rs301901	A	G	-0.038339	0.026	0.0046	0.0387597	0.003	0.0037	0.0142561	0.012215
rs3020418	A	G	0.0151146	0.03	-0.0019	0.0430138	0.003	0.0033	-0.0171604	0.0135931
rs3026499	A	G	0.00316455	-0.027	0.0016	0.0413542	0.005	0.0041	0.00561421	0.0129871
rs310421	T	G	-0.0161447	0.028	-0.003	0.0385623	0.003	0.0037	-0.00628024	0.0121139
rs3116168	T	C	0.044809	-0.022	0.0063	0.0428535	0.004	0.0042	-0.00870579	0.0135034
rs3118905	A	G	0.167087	-0.044	-0.0062	0.0428087	0.004	0.0042	-0.014598	0.0135137
rs3129254	A	G	0.0572273	0.02	0.0029	0.0391736	0.003	0.0038	-0.00621067	0.0123192
rs3132297	A	G	0.122417	-0.024	-0.0071	0.0521736	0.004	0.0053	-0.0162371	0.0164499
rs314263	T	C	0.0770965	-0.043	0.0056	0.0410656	0.003	0.004	-0.0172209	0.0129024
rs316618	A	T	-0.292808	-0.026	0.009	0.0468184	0.004	0.0047	0.0367754	0.0146001
rs3169906	C	G	-0.195966	0.024	0.0048	0.0531011	0.004	0.0054	0.00681215	0.0167354
rs318095	T	C	0.167629	0.023	-0.0014	0.0384503	0.003	0.0037	-0.012274	0.0120949
rs32855	A	G	0.0401736	0.024	-0.0084	0.0470136	0.004	0.0046	0.017077	0.0148531
rs33852	A	G	-0.0158585	-0.023	0.0017	0.0410207	0.003	0.0033	0.00408031	0.0129057
rs34651	T	C	0.0877353	-0.042	0.0092	0.0704639	0.006	0.0074	0.00238985	0.0221912
rs354196	A	G	-0.0411175	-0.021	0.0029	0.0387474	0.003	0.0038	-0.00672959	0.0121926
rs3739707	A	C	-0.0150461	-0.024	-0.0014	0.0444525	0.004	0.0044	0.00908857	0.0139361
rs3748394	C	G	-0.0537933	-0.019	-0.0011	0.0409481	0.003	0.0042	0.00660812	0.012871
rs3750972	T	G	0.0684661	-0.018	-0.0014	0.0389662	0.003	0.004	0.00769654	0.0122467
rs3760318	A	G	0.102097	-0.054	0.0039	0.0396111	0.003	0.0031	-0.026575	0.0124997
rs3763631	C	G	0.045949	0.021	-0.0012	0.0413489	0.003	0.0041	0.00842842	0.0130103
rs3767627	T	C	-0.153734	0.031	-0.0077	0.0547799	0.004	0.0052	0.0182027	0.0172994
rs3782089	T	C	-0.00228227	-0.053	0.0007	0.0748096	0.007	0.0066	-0.0258082	0.0237814
rs3791673	A	G	0.166564	-0.053	0.0123	0.0959333	0.008	0.0101	-0.0343958	0.0303774
rs3791679	A	G	-0.144227	0.084	-0.0108	0.0458644	0.004	0.0036	-0.00368321	0.0144348
rs3800461	C	G	-0.306708	0.053	0.0186	0.0600379	0.005	0.0057	0.0649447	0.0185058
rs3802758	A	G	-0.0316217	0.041	0.0043	0.0709633	0.007	0.0064	0.0476945	0.0226979
rs3807931	A	G	0.00863965	0.027	-0.0045	0.0385583	0.003	0.0037	0.00623055	0.0121233
rs3809790	T	C	-0.0401974	-0.022	0.0056	0.0384222	0.003	0.0037	0.00618086	0.012078
rs3811958	A	G	0.0461195	-0.052	0.0101	0.043845	0.004	0.0034	-0.0100394	0.0137781
rs3812040	T	C	-0.30843	0.024	-0.0032	0.0428314	0.003	0.0042	0.0136913	0.0134998
rs3812423	C	G	-0.00514788	-0.021	-0.011	0.0400093	0.003	0.0038	-0.00328238	0.0125957
rs3812591	T	C	0.00291744	-0.024	0.0002	0.0428955	0.003	0.0035	0.00749602	0.0135116
rs3814333	T	C	-0.0762788	0.049	-0.0067	0.0414328	0.003	0.0033	0.0125608	0.0130171
rs3817428	C	G	-0.00578398	0.022	-0.0064	0.0433045	0.004	0.0043	-0.00699548	0.0136323
rs3818416	A	C	0.0185051	-0.021	-0.0048	0.0454716	0.004	0.0044	0.00867229	0.0142661
rs3825199	A	G	0.18202	-0.054	0.0031	0.0461731	0.004	0.0036	-0.0363994	0.0144294
rs3828760	T	C	-0.240753	0.032	0.0065	0.0571152	0.005	0.0047	0.0642041	0.0176104
rs3885668	T	C	-0.112894	-0.022	0.0043	0.03879	0.003	0.0038	0.00937783	0.0122133
rs389663	T	C	-0.0595961	0.023	-0.0019	0.0410518	0.003	0.0033	-0.0118813	0.0129471
rs3915129	T	G	0.00439595	-0.016	-0.0073	0.0383871	0.003	0.0037	-0.011889	0.0120758
rs3923086	A	C	-0.0522899	-0.025	0.0038	0.0396561	0.003	0.0042	0.0175255	0.0124597
rs3927536	T	C	0.11595	0.021	-0.0156	0.0462729	0.004	0.0044	-0.00438039	0.0145205
rs3957165	T	C	-0.0021273	0.028	-0.0019	0.0483467	0.004	0.0048	-0.0166703	0.0151639
rs3958122	T	C	-0.0810262	0.027	0.0023	0.0405918	0.003	0.004	0.014593	0.0127428
rs39623	A	T	0.143952	0.045	-0.0022	0.0721952	0.005	0.0069	-0.0430202	0.0231158
rs4141885	A	T	-0.268769	0.048	0.0097	0.0721886	0.008	0.0094	0.0712071	0.0233588
rs42039	T	C	-0.141082	0.051	-0.0045	0.0447248	0.004	0.0044	0.00101948	0.0140422
rs422421	T	C	0.260529	-0.034	0.0142	0.0467429	0.004	0.0038	-0.0257353	0.0147878
rs4239020	T	C	-0.101614	-0.021	0.0138	0.0407009	0.003	0.0034	0.0267588	0.0128634
rs4240326	A	G	-0.0577365	0.023	0.0031	0.0385244	0.003	0.0037	-0.00518241	0.0121429
rs4243206	A	C	-0.0286287	0.023	-0.0023	0.0499959	0.004	0.0051	-0.00252118	0.0157522
rs4246079	A	G	-0.0076153	-0.037	-0.0027	0.0589291	0.005	0.0049	0.0365248	0.0183425
rs4246302	A	G	0.0621483	-0.027	0.0064	0.0418076	0.003	0.0034	0.00700447	0.0131691
rs425277	T	C	-0.144037	0.028	-0.0031	0.0430731	0.003	0.0034	0.0226124	0.0134879
rs4256170	A	G	0.301072	0.156	-0.012	0.12458	0.028	0.0166	0.0137451	0.0389588
rs4273857	A	G	-0.0503393	0.028	0.0029	0.0452139	0.003	0.0044	0.005286	0.014186
rs429433	A	G	-0.211809	0.046	0.0009	0.089228	0.007	0.0077	0.0525355	0.0274637
rs4320932	T	C	-0.407777	0.028	0.0009	0.0498858	0.004	0.0052	0.0210755	0.0158135
rs4325879	T	C	0.00281729	-0.022	0.0035	0.0441606	0.004	0.0036	0.01608	0.0138724
rs4326884	A	G	-0.0805708	0.018	-0.0061	0.0383765	0.003	0.0037	-0.00176844	0.0120774
rs4332428	A	G	-0.0838497	0.036	0.0055	0.0601194	0.005	0.0058	0.0464241	0.019206
rs4344931	A	C	0.0352926	-0.019	-0.0028	0.0424931	0.003	0.0041	-0.0246708	0.0134293
rs4350272	A	G	-0.128967	0.02	0.0059	0.0433	0.003	0.0034	0.00914803	0.0135959
rs4357716	T	C	0.0369015	0.032	-0.0035	0.0561537	0.005	0.0061	-0.034754	0.0178291
rs4369779	T	C	0.241134	-0.056	0.0067	0.0468365	0.004	0.0038	-0.0304417	0.0148308
rs4425077	C	G	-0.0128288	-0.02	0.0047	0.0388712	0.003	0.0038	-0.0184291	0.0122097
rs4428898	A	G	0.121804	-0.022	-0.0042	0.0385631	0.003	0.0037	-0.0412148	0.0121629
rs4448343	A	G	-0.0625284	-0.035	0.0081	0.0409181	0.003	0.0033	0.0169071	0.0129171
rs4548838	T	C	-0.109446	0.034	-0.0005	0.0385897	0.003	0.0038	0.0196948	0.0121468
rs4601530	T	C	0.0572863	-0.026	-0.0029	0.0443251	0.003	0.0034	0.00251683	0.0139411
rs4605213	C	G	0.0559795	0.019	0.0056	0.0399332	0.003	0.0041	-0.031048	0.0126256
rs4620037	A	C	0.0158402	0.035	0.0013	0.0470648	0.004	0.0038	0.00488893	0.0148049
rs4624820	A	G	0.0468105	0.018	-0.0104	0.0384895	0.003	0.0037	-0.0108015	0.0121009
rs4640244	A	G	-0.0412564	0.025	-0.0156	0.0391842	0.003	0.0034	-0.00170854	0.0123223
rs4652773	A	G	0.0124448	0.024	-0.0113	0.0384965	0.003	0.0037	-0.0209622	0.0121185
rs4656220	T	C	-0.00350708	0.022	-0.0068	0.0397872	0.003	0.0041	0.00683658	0.012503
rs4674354	T	C	0.128681	0.022	0.0026	0.0453208	0.004	0.0046	-0.010376	0.0142122
rs4686904	T	C	0.0508099	-0.022	-0.0031	0.040115	0.003	0.004	0.0105252	0.0126335
rs4713902	T	C	0.219905	0.021	-0.0086	0.0435494	0.004	0.0043	-0.0246438	0.0136443
rs4725061	A	G	-0.116932	-0.02	-0.0018	0.0386153	0.003	0.004	0.0211828	0.0121683
rs4733724	A	G	-0.0181258	0.05	-0.0052	0.0476428	0.004	0.0048	0.0162869	0.0150436
rs4735677	A	T	0.0757276	-0.036	0.0017	0.0425207	0.003	0.0042	-0.00805745	0.0133743
rs4746769	T	C	0.0573755	0.024	-0.0005	0.0581362	0.004	0.0054	-0.00958393	0.0182586
rs4767473	A	G	0.0774418	0.025	-0.0091	0.0575644	0.004	0.0057	-0.0193908	0.0179849
rs4785393	A	G	0.00233726	-0.023	0.0031	0.0506528	0.004	0.0051	-0.00738268	0.015923
rs479744	T	G	0.157757	-0.024	-0.0107	0.0485174	0.004	0.0046	-0.0269407	0.0153735
rs4802134	A	G	-0.118288	0.027	-0.0053	0.0449589	0.004	0.0051	-0.0015522	0.0141581
rs4803468	A	G	-0.113303	0.029	0.0011	0.039295	0.003	0.004	0.0203711	0.0123487
rs4812586	A	G	-0.0848504	0.033	0.0005	0.0542965	0.004	0.0052	0.00700447	0.0171112
rs4834927	A	G	0.118153	-0.022	-0.0022	0.0404147	0.003	0.004	-0.0285	0.0126673
rs4843367	T	C	0.0232239	-0.02	0.0045	0.0409278	0.003	0.0033	0.00465913	0.0128704
rs4868126	T	G	0.0883855	-0.025	0.0061	0.0402958	0.004	0.0032	-0.00556646	0.0126746
rs4868645	T	G	0.0415195	-0.016	0.0064	0.0383092	0.003	0.0037	-0.00378284	0.0120567
rs4896582	A	G	0.0482227	-0.051	0.0061	0.0419321	0.003	0.0034	0.00970278	0.0131428
rs4901537	C	G	0.0981501	-0.026	0.001	0.045757	0.004	0.0047	-0.031111	0.0142843
rs4953951	T	C	0.168723	-0.035	-0.0052	0.0757635	0.005	0.0068	-0.000960461	0.0238339
rs497273	C	G	0.104555	0.019	-0.0019	0.0398574	0.003	0.0031	-0.0132068	0.0125345
rs4973429	T	G	0.0309654	-0.02	-0.0001	0.0411163	0.003	0.004	0.00349389	0.01293
rs4974480	A	T	-0.00113342	-0.037	-0.0005	0.0411061	0.004	0.0041	-0.0071213	0.0129592
rs4986172	T	C	-0.160283	-0.038	-0.0047	0.0404874	0.003	0.0033	0.0204299	0.0127175
rs509035	A	G	0.00485668	0.029	0.0013	0.0411518	0.003	0.0033	-0.0279459	0.0130054
rs526896	T	G	-0.0868748	0.037	-0.0053	0.0428713	0.003	0.0035	0.00186574	0.013502
rs540652	T	C	0.0459655	0.021	-0.0052	0.038365	0.003	0.0031	-0.00303961	0.0120729
rs552707	T	C	-0.0260532	0.047	-0.0102	0.0420217	0.003	0.0035	0.00556449	0.013209
rs564914	A	T	-0.0859615	-0.025	0	0.0390164	0.003	0.0038	-0.000159987	0.0122608
rs567401	T	C	-0.0274465	0.028	-0.0137	0.0548784	0.004	0.0052	-0.00483266	0.0172857
rs568610	T	C	-0.0349595	0.023	-0.0065	0.0450746	0.003	0.0043	0.0054352	0.0141642
rs5742915	T	C	0.0199882	-0.038	0.0033	0.0384724	0.003	0.0032	0.0201588	0.0121076
rs5757318	A	T	-0.163338	-0.028	0.003	0.0530949	0.005	0.0061	0.000426091	0.0167086
rs584828	T	C	0.118471	-0.028	-0.0062	0.0392178	0.003	0.0038	-0.00954743	0.0123556
rs6020202	A	G	-0.135654	-0.021	0.0033	0.0459859	0.004	0.0046	0.00718413	0.0144283
rs6061231	A	C	0.159699	-0.02	0.003	0.0424911	0.003	0.0041	-0.0343699	0.0134607
rs606452	A	C	-0.123252	0.043	-0.0072	0.0552771	0.004	0.0044	0.0171619	0.0172583
rs6080830	A	G	-0.0764611	0.016	-0.0062	0.0386827	0.003	0.0037	0.0118489	0.0121861
rs6085662	C	G	-0.103255	0.021	-0.0068	0.0399658	0.003	0.0041	0.0244096	0.0125468
rs6137287	T	C	-0.118419	0.02	0.0077	0.0421143	0.003	0.0041	0.0442561	0.0131748
rs6435143	A	C	0.025965	0.019	-0.0014	0.0386268	0.003	0.0032	-0.000302046	0.0121646
rs6439168	A	G	0.105481	-0.038	-0.0024	0.0461841	0.004	0.0046	-0.000701246	0.014547
rs6441170	T	C	-0.0749253	-0.022	0.011	0.0399044	0.003	0.0038	0.0231939	0.0125797
rs6446315	A	G	0.00755166	-0.025	0.0101	0.0519679	0.004	0.0043	0.00592552	0.0163579
rs6457374	T	C	0.471268	-0.029	-0.0068	0.0418076	0.004	0.0036	-0.0846352	0.0129756
rs6462432	A	G	0.151661	0.017	-0.0032	0.0390696	0.003	0.0038	-0.0196212	0.0123189
rs6485978	T	C	-0.0971526	-0.022	0.0012	0.0385263	0.003	0.0037	0.0027939	0.0121145
rs648831	T	C	0.0367371	0.027	-0.0006	0.0386712	0.003	0.0031	-0.00355368	0.0121631
rs6504389	C	G	0.0876103	0.023	-0.0096	0.0535155	0.004	0.0052	-0.0160674	0.0169873
rs6511689	T	C	-0.0363605	0.019	-0.0027	0.0418994	0.003	0.0042	-0.000419912	0.0131854
rs6540834	T	C	-0.0384543	-0.028	-0.0074	0.039192	0.003	0.0042	0.00509699	0.0123384
rs6544089	T	C	-0.042873	0.018	0.0028	0.039753	0.003	0.0031	0.0143565	0.0124801
rs6561319	A	C	-0.00553475	0.021	-0.0016	0.0397459	0.003	0.0032	-0.00631005	0.0125079
rs6563199	T	C	-0.0291743	0.018	0.0046	0.0404284	0.003	0.004	-0.00821364	0.012739
rs6571772	A	T	0.123403	0.018	0.0077	0.0422378	0.003	0.0042	-0.0167194	0.0132543
rs6577717	T	G	-0.033517	0.045	-0.0078	0.0407713	0.005	0.004	0.0281783	0.0129102
rs6584575	A	G	0.040919	0.032	-0.0079	0.0651465	0.005	0.0067	-0.0143718	0.0206233
rs6594336	T	C	0.0211282	-0.024	0.0011	0.038641	0.003	0.0038	0.0020479	0.0121634
rs6596075	C	G	0.10101	-0.023	0.0047	0.0517425	0.004	0.0052	0.0160135	0.0163938
rs6600365	T	C	-0.0630703	-0.027	-0.0025	0.0386253	0.003	0.0037	0.0026475	0.0121454
rs6658763	T	C	-0.14313	-0.034	-0.0041	0.0727682	0.005	0.0069	0.0530288	0.0224447
rs6688100	T	C	-0.0110317	0.016	-0.0035	0.0384831	0.003	0.0037	-0.0199272	0.0121091
rs6691924	T	C	-0.120274	0.031	0.0003	0.0602691	0.005	0.0064	0.0108911	0.0189912
rs6694089	A	G	-0.114331	0.027	0	0.042422	0.004	0.0042	0.00812689	0.0133212
rs6696239	A	G	-0.0262668	-0.038	0.0047	0.0485066	0.004	0.0048	-0.000117007	0.0152567
rs6714546	A	G	-0.0116954	-0.035	0.0115	0.0423312	0.003	0.0043	-0.00661785	0.0133151
rs6733349	T	C	-0.00729451	0.023	-0.0069	0.0409132	0.003	0.0033	-0.00597213	0.012874
rs6746356	A	C	-0.081101	0.019	0.002	0.0445528	0.003	0.0043	0.00888435	0.0140483
rs6751657	T	C	-0.0886405	-0.021	0.0064	0.0384592	0.003	0.0031	0.0172307	0.0120931
rs6754426	A	G	0.00652232	-0.022	0.0044	0.0394091	0.004	0.0041	0.00684651	0.012389
rs6761041	T	C	-0.0816988	0.024	-0.0075	0.0387007	0.003	0.0031	-0.00766058	0.0121741
rs6762606	T	C	-0.040745	0.021	0.0006	0.0425858	0.004	0.0042	0.00891019	0.0133779
rs6794009	A	G	0.0354361	-0.016	0.0011	0.0387013	0.003	0.0037	0.00603115	0.0121747
rs6829680	A	G	0.0942253	0.016	-0.0008	0.0386683	0.003	0.0037	-0.0186855	0.0121713
rs6838153	A	G	0.0834481	-0.021	-0.0077	0.0411847	0.003	0.004	-0.0191848	0.0129159
rs6845999	T	C	0.0638594	0.024	0.0018	0.0387278	0.003	0.0031	-0.0144245	0.0121966
rs6879260	T	C	-0.0142288	-0.027	0.0014	0.0392822	0.003	0.0032	-0.00384739	0.0123536
rs6894139	T	G	-0.0973337	0.031	-0.0019	0.038428	0.003	0.0031	0.00743558	0.012101
rs6899744	T	G	0.106496	-0.103	0.0374	0.147968	0.014	0.0172	-0.0275809	0.0472153
rs6902771	T	C	0.0241329	0.029	-0.0001	0.038387	0.003	0.0038	-0.0121768	0.0120852
rs6903448	T	C	0.0679906	-0.032	-0.001	0.0549987	0.004	0.0043	-0.00134691	0.0173326
rs6911389	T	G	-0.00331229	0.018	0.0044	0.0404898	0.003	0.004	-0.00161731	0.0127449
rs6919534	A	G	-0.200363	0.032	0.0001	0.0550091	0.005	0.0056	-0.00621067	0.0172421
rs6920372	A	G	-0.129203	-0.026	-0.0078	0.0390207	0.003	0.0037	-0.0119866	0.0122822
rs6921207	A	G	0.0297559	0.022	-0.0064	0.0396021	0.003	0.0031	-0.0178982	0.0125147
rs692964	A	G	-0.103677	-0.019	0.0058	0.0391957	0.003	0.0038	0.01322	0.0123592
rs6949739	A	T	-0.193467	-0.037	0.0036	0.0702181	0.005	0.0067	0.0057733	0.0220845
rs6952113	A	G	0.0067196	-0.018	-0.0001	0.0394107	0.003	0.0038	0.00521637	0.0123909
rs6955948	T	C	-0.0430515	0.031	0.0064	0.0430606	0.003	0.0043	0.00250686	0.0135199
rs6962887	T	G	-0.0530236	0.022	-0.0068	0.0417917	0.003	0.0043	0.00834976	0.0131559
rs6971575	C	G	-0.0956474	0.022	-0.0013	0.0422483	0.004	0.0044	0.0335992	0.0131855
rs6974574	A	T	-0.0272964	-0.031	0.0035	0.0403636	0.003	0.0044	0.00465913	0.0126948
rs6988484	T	C	0.116023	-0.023	0.0011	0.0447671	0.003	0.0043	-0.0244389	0.0140216
rs6999671	A	G	-0.230909	0.055	0.0163	0.100529	0.009	0.0106	-0.0123115	0.0318241
rs7007200	C	G	0.00210247	-0.017	-0.0047	0.0419879	0.003	0.0041	-0.0117781	0.0132359
rs7027110	A	G	-0.169117	0.032	-0.0057	0.0456647	0.003	0.0036	0.0040717	0.0143481
rs7033487	T	C	-0.0583306	0.041	0.0032	0.0480312	0.004	0.0046	-0.00388245	0.015064
rs7033940	C	G	-0.00594589	-0.024	0.0089	0.0615547	0.004	0.0057	-0.00793137	0.0193734
rs7043114	T	C	-0.0335414	-0.028	0.0039	0.03864	0.003	0.0037	0.00438661	0.0121559
rs7069985	A	G	0.0144052	-0.023	0.0091	0.0466099	0.003	0.0036	-0.00399202	0.014654
rs7097701	T	C	0.133644	-0.016	-0.0001	0.0384319	0.003	0.0037	-0.0227102	0.0120873
rs711245	A	G	0.0747659	-0.023	-0.0027	0.0409722	0.003	0.0041	-0.0052196	0.012892
rs7112925	T	C	-0.04227	-0.023	0.0092	0.0399983	0.003	0.0033	0.012304	0.0125667
rs7126398	C	G	-0.159444	0.047	-0.0034	0.0786801	0.006	0.0075	0.0391438	0.0244086
rs7154721	T	C	-0.127436	0.027	-0.0116	0.0388185	0.003	0.0037	0.0237119	0.0122323
rs7162825	T	C	0.282502	0.016	-0.0066	0.0384284	0.003	0.0031	-0.0384416	0.012094
rs7170986	A	G	0.0460333	-0.019	0.0025	0.0459353	0.003	0.0044	-0.00688767	0.0144693
rs7177711	A	G	-0.0481823	0.021	0.0009	0.038527	0.003	0.0037	0.00054815	0.0121295
rs7181724	A	G	0.0614183	-0.02	0.0027	0.0391867	0.003	0.0041	-0.0178104	0.0123136
rs720390	A	G	-0.0194206	0.068	-0.007	0.039642	0.004	0.0032	0.00497759	0.0124608
rs724016	A	G	0.191863	-0.078	-0.0086	0.0385793	0.003	0.0031	-0.00602183	0.0121339
rs7253628	A	G	-0.0562148	-0.024	0.0109	0.051039	0.004	0.0041	0.00436451	0.0160901
rs7259684	A	G	-0.126003	-0.039	-0.0118	0.071316	0.006	0.0083	-0.00378284	0.0224065
rs7261425	C	G	0.15144	0.021	0.0026	0.0428749	0.003	0.0043	-0.00145893	0.0134809
rs7273787	A	G	0.0679732	-0.022	0.0061	0.0403561	0.003	0.004	-0.00596219	0.012679
rs7284476	A	G	-0.0570036	0.016	-0.007	0.0385117	0.003	0.0038	0.00190818	0.0121022
rs7299326	T	C	0.0625137	-0.041	0.0014	0.0908578	0.007	0.0093	-0.0496105	0.0290605
rs731874	A	G	-0.04472	0.02	0.0002	0.0418282	0.003	0.0034	0.0177515	0.0131161
rs7319045	A	G	0.0972229	0.024	-0.0044	0.039752	0.003	0.0038	-0.0148111	0.0125256
rs7334755	T	C	0.103476	-0.023	-0.0044	0.0481585	0.004	0.0053	0.0163162	0.0150798
rs738288	A	G	0.0197329	-0.019	-0.0001	0.038609	0.003	0.0031	0.0138312	0.0121652
rs7466269	A	G	-0.199714	0.033	-0.0004	0.0401312	0.003	0.0032	0.0160024	0.0126363
rs749052	T	C	0.00504122	0.053	-0.0142	0.0803577	0.007	0.008	0.0393689	0.0256055
rs749234	A	G	-0.0296289	0.018	0.006	0.041355	0.003	0.004	-0.00453929	0.0130126
rs7517682	A	G	-0.0571305	-0.022	0.0045	0.0388312	0.003	0.0038	0.012351	0.0122252
rs7534365	T	C	0.164158	-0.045	0.0023	0.0558417	0.005	0.0062	-0.0439882	0.0173995
rs7544462	A	C	0.235825	0.032	-0.0218	0.0687724	0.005	0.0068	-0.048714	0.0212623
rs7551732	A	T	0.274301	0.027	-0.0071	0.0389213	0.003	0.0038	-0.0135084	0.0122579
rs7561273	A	G	-0.101539	-0.023	0.0026	0.0384652	0.003	0.0031	0.0262134	0.0120861
rs7567288	T	C	-0.0131939	-0.028	0.0052	0.0487782	0.004	0.0039	-0.00438039	0.0153348
rs7567851	C	G	0.344134	0.039	-0.0192	0.0711331	0.006	0.0072	-0.0552273	0.0228474
rs7568069	A	G	0.00589368	-0.021	-0.0027	0.0387855	0.003	0.0037	-0.0244584	0.0121858
rs757081	C	G	0.0136456	-0.024	0.0141	0.040651	0.003	0.0033	0.00591446	0.0128059
rs7605699	C	G	0.00663553	-0.034	0.0037	0.0464962	0.004	0.0051	-0.00314594	0.0146429
rs761391	T	C	0.0001	-0.021	0.0008	0.038505	0.003	0.0043	0.00572536	0.0121291
rs763318	A	G	0.050877	-0.025	0.0087	0.0386232	0.003	0.0031	-0.00969383	0.0121399
rs7633464	A	G	-0.0161268	0.016	0.0014	0.038431	0.003	0.0031	-0.0128239	0.0120957
rs7646824	A	G	-0.0608185	0.027	-0.0067	0.0611992	0.005	0.0062	-9.9995e-05	0.0192634
rs7654571	A	G	-0.0231097	0.023	-0.0178	0.0449627	0.004	0.0038	0.0365248	0.0140561
rs7659107	A	G	0.096475	-0.024	0.0061	0.0456049	0.004	0.0038	-0.00279609	0.0143388
rs7692995	T	C	0.0579388	0.101	0.001	0.0527856	0.005	0.0053	-0.0196556	0.0164999
rs7701414	A	G	0.106933	-0.041	0.0005	0.0385245	0.003	0.0038	-0.0196261	0.0121062
rs7712162	T	C	0.0848628	0.024	-0.0078	0.0506279	0.004	0.0048	-1.9e-05	0.015903
rs7716219	T	C	0.00473977	0.029	-0.0074	0.0418326	0.003	0.0033	-0.0243265	0.0132042
rs7727731	T	C	0.010628	0.033	-0.0138	0.057557	0.005	0.0063	-0.0189362	0.0182332
rs7731703	T	C	0.128864	-0.032	0.0057	0.0410215	0.003	0.0034	0.00358357	0.0129015
rs7733195	A	G	0.0685631	-0.028	-0.0003	0.0403009	0.003	0.0038	-0.0147381	0.012707
rs7740107	A	T	0.162222	-0.034	-0.0145	0.0434306	0.003	0.0042	-0.0166113	0.0136017
rs7743622	C	G	-0.0745226	-0.018	-0.004	0.0387925	0.003	0.0041	0.0388553	0.0121843
rs7745166	A	C	0.083174	-0.026	0.0016	0.0397289	0.003	0.0041	-0.0212053	0.0125223
rs7774834	A	C	-0.158441	0.019	-0.0077	0.0384031	0.003	0.0037	0.0205058	0.0120878
rs7782764	A	G	0.0728442	0.029	0.0043	0.0535806	0.005	0.0056	-0.03289	0.0170209
rs780094	T	C	0.308407	-0.021	-0.0116	0.0394661	0.003	0.0031	-0.0263429	0.0124388
rs7823327	T	G	0.0604993	0.019	-0.0047	0.0384838	0.003	0.0037	-0.0124917	0.0121215
rs782930	A	G	-0.0325465	-0.019	0.0032	0.0405644	0.003	0.004	0.0112564	0.0127304
rs7834383	T	G	-0.0325551	0.021	0.0015	0.0402504	0.003	0.0033	-0.0116506	0.0126772
rs7849585	T	G	-0.187781	0.036	-0.0042	0.0406986	0.003	0.0041	0.00859297	0.0127987
rs7853235	T	C	-0.0464865	0.029	-0.0031	0.0490826	0.004	0.0047	0.0176041	0.0153511
rs7870753	A	G	0.102522	-0.045	0.0007	0.0462504	0.004	0.0046	-0.0211057	0.0144677
rs7899004	T	C	-0.0459725	0.024	-0.0085	0.0387853	0.003	0.0031	0.0169031	0.0121925
rs7980687	A	G	0.106311	0.036	0.0038	0.0476358	0.004	0.0047	-0.00570424	0.0149934
rs798497	A	G	-0.131767	0.057	0.0036	0.0418783	0.003	0.0033	0.0137694	0.0132222
rs7985356	A	T	0.189784	-0.023	0.001	0.0455129	0.003	0.0044	-0.0458157	0.014466
rs8006657	A	G	0.0383865	-0.024	0.0045	0.0397864	0.003	0.004	-0.00619716	0.0125203
rs8017130	A	G	0.0501351	-0.023	-0.0078	0.0416766	0.003	0.0043	-0.0271544	0.0131608
rs8028843	T	C	-0.0697528	0.017	-0.0045	0.0395507	0.003	0.004	0.0130873	0.0124712
rs8042424	T	C	-0.0451355	-0.022	0.0105	0.0457023	0.004	0.0044	0.00517658	0.0143407
rs8052560	A	C	-0.0992264	0.037	-0.0055	0.0452071	0.004	0.0056	0.00757361	0.0142346
rs8058684	A	G	0.152539	0.021	0.006	0.0417305	0.003	0.0042	-0.0174738	0.0131911
rs8067165	C	G	-0.0174097	-0.022	-0.0034	0.0396254	0.003	0.0042	0.0223777	0.012446
rs806794	A	G	-0.212472	0.055	0.0079	0.0432622	0.003	0.0034	0.0527649	0.0137611
rs8073177	T	C	-0.100302	-0.021	-0.0036	0.045994	0.004	0.0047	0.00198802	0.0144732
rs8073371	T	C	0.225031	-0.029	-0.006	0.0462033	0.004	0.0038	-0.0224491	0.0146391
rs8097893	A	G	-0.141135	0.044	0.023	0.0949682	0.007	0.0086	-0.0275082	0.0294042
rs8102380	A	G	0.0533975	-0.021	-0.0056	0.0406785	0.003	0.0033	-0.0166604	0.0127689
rs8103068	T	C	-0.140591	0.032	-0.0034	0.0583055	0.005	0.0058	0.0149289	0.0184365
rs8103992	A	C	0.0220065	0.024	-0.0092	0.0481907	0.004	0.004	-0.00366471	0.0151691
rs8117259	T	C	0.0892359	-0.023	0.001	0.0505919	0.004	0.0051	-0.0103716	0.0159654
rs817300	A	G	-0.00412875	-0.07	0.0238	0.0726806	0.007	0.0066	0.0445813	0.0225544
rs8180991	C	G	-0.0315342	0.029	0.0033	0.0454632	0.004	0.0037	-0.00670746	0.0142718
rs820848	A	G	0.0725891	-0.021	-0.004	0.0422355	0.004	0.0043	0.00477538	0.0132771
rs822531	T	C	0.0428145	0.035	-0.0086	0.0478592	0.004	0.004	-0.018439	0.015003
rs833152	A	C	0.183306	-0.016	-0.0021	0.0388281	0.003	0.0038	-0.0333671	0.0121928
rs833706	A	G	-0.0395402	0.02	-0.0017	0.0448378	0.004	0.0044	-0.0222702	0.0140261
rs862034	A	G	0.0300523	-0.03	-0.0064	0.0400315	0.003	0.0038	0.0123336	0.0125551
rs867245	C	G	0.0477309	0.039	0.0136	0.0849346	0.006	0.0082	-0.0372187	0.0264217
rs868489	T	C	0.0150735	-0.021	0.0039	0.0453348	0.004	0.0048	-0.00677792	0.0142964
rs870183	A	G	-0.0312216	-0.017	-0.0036	0.0385401	0.003	0.0037	0.00158874	0.0121213
rs8756	A	C	-0.15412	-0.054	-0.0089	0.0384739	0.003	0.0031	0.0120442	0.012094
rs888403	A	G	-0.0614541	-0.019	0.0043	0.040135	0.003	0.0042	0.00386646	0.01263
rs891088	A	G	0.0761261	-0.027	-0.0028	0.043548	0.003	0.0035	-0.0145634	0.0136477
rs894343	A	G	-0.0244187	0.029	0.0072	0.042455	0.005	0.0042	8e-05	0.0133722
rs897080	T	C	-0.00287135	-0.033	0.0117	0.0456606	0.003	0.0043	-0.00109939	0.0143426
rs902143	T	C	0.0258215	0.02	-0.0028	0.0386763	0.003	0.0031	0.00140901	0.0121572
rs915506	A	G	0.0877919	-0.019	0.0003	0.0399801	0.003	0.0038	-0.0036617	0.0125806
rs9217	T	C	0.211943	-0.03	0.0093	0.039988	0.003	0.0032	-0.0159029	0.0125624
rs926438	T	C	-0.09027	0.018	0.0009	0.0385936	0.003	0.0031	-0.00139902	0.0121276
rs9291926	T	G	-0.121019	0.019	0.0051	0.0385034	0.003	0.004	0.00811697	0.0121213
rs9292468	T	C	-0.0925136	0.053	0.0044	0.0391872	0.004	0.0031	-0.00814609	0.0123428
rs929637	T	G	-0.0110305	-0.022	0.0056	0.0458304	0.004	0.0046	0.0156765	0.0143624
rs9309101	A	G	0.0887424	-0.02	-0.0006	0.0400449	0.003	0.004	-0.0145339	0.0125751
rs932445	T	C	-0.193003	0.021	-0.0082	0.0389744	0.003	0.0038	0.00397188	0.0122585
rs9327705	A	G	-0.0627086	0.02	0.0024	0.0463332	0.004	0.0044	0.0237849	0.014512
rs9328445	T	C	-0.00903592	-0.042	0.0048	0.0386856	0.004	0.0038	-0.00508591	0.0121739
rs936339	T	C	0.138054	0.022	0.0086	0.048705	0.004	0.0049	-0.0114685	0.0153723
rs9392918	T	C	0.0912265	-0.041	-0.0004	0.0385145	0.003	0.0037	-0.0192142	0.0121289
rs9395264	T	G	0.129055	-0.02	0.008	0.0416338	0.003	0.004	-0.0162412	0.0131298
rs9405356	T	C	-0.0109921	0.025	0.002	0.0393175	0.004	0.004	0.0177058	0.0124088
rs9409082	T	C	0.0439077	-0.026	0.0128	0.045036	0.004	0.0046	-0.00265051	0.0141892
rs9428104	A	G	0.0707753	-0.044	0.0077	0.0440545	0.003	0.0043	-0.0108163	0.0139257
rs9434723	A	G	0.129618	0.028	-0.0089	0.0553775	0.004	0.0052	-0.0235379	0.0175214
rs9443804	A	G	0.100224	-0.021	0.006	0.0387412	0.003	0.0034	-0.0110388	0.0121921
rs9456307	A	T	-0.186248	-0.05	0.0065	0.0818244	0.007	0.0086	0.0134492	0.0255725
rs953199	A	C	0.0742545	-0.02	-0.0043	0.0446912	0.004	0.0043	-0.0134805	0.0140852
rs955748	A	G	-0.205231	-0.028	0.0029	0.044848	0.003	0.0036	0.0069061	0.0141069
rs956796	A	G	-0.029896	-0.034	-0.0058	0.0610936	0.005	0.0065	0.018861	0.0191323
rs958225	A	T	-0.109588	0.047	-0.0015	0.0833472	0.008	0.0078	0.0638852	0.0255782
rs960006	T	C	0.0591523	-0.021	-0.0095	0.0385156	0.003	0.0043	0.00307472	0.0121093
rs961014	A	G	-0.0311864	0.038	-0.001	0.0388068	0.003	0.0038	0.0198614	0.0121856
rs9650315	T	G	0.0488239	-0.057	-0.0044	0.0569958	0.005	0.0058	-0.0207437	0.0180636
rs975210	A	G	-0.122715	0.034	-0.0052	0.0493248	0.004	0.0042	0.00820624	0.015511
rs9766	A	G	-0.00482181	0.021	0.0055	0.0385243	0.003	0.0037	-0.00907866	0.0121146
rs9816693	C	G	-0.0322091	0.031	-0.0016	0.0496938	0.004	0.0051	0.00319489	0.0156219
rs9825951	A	T	0.0564079	-0.02	0.0018	0.0402104	0.003	0.004	-0.0112267	0.0126386
rs9841435	A	G	0.0374985	-0.019	0.0049	0.0415518	0.003	0.0033	0.0156275	0.0131103
rs9858528	A	G	-0.298606	0.021	0.006	0.0437394	0.003	0.0043	0.0305685	0.0138419
rs9880211	A	G	0.355966	-0.032	0.0178	0.0448964	0.003	0.0036	-0.0435559	0.0142587
rs9889755	T	C	0.0489342	0.039	0.011	0.0619465	0.005	0.0062	-0.0091245	0.0195212
rs989393	T	C	0.00161465	0.023	-0.0082	0.0423932	0.003	0.0041	-0.0276541	0.0132732
rs991946	T	C	0.0484839	-0.022	0.0025	0.0384311	0.003	0.0037	-0.00914267	0.012092
rs991967	A	C	-0.0186823	-0.038	0.0039	0.0424505	0.003	0.0033	0.0112672	0.0133881
rs992157	A	G	0.0973403	0.018	-0.0023	0.0387434	0.003	0.0038	-0.0301509	0.0121823
rs9929889	T	C	0.0251991	-0.018	0.0059	0.0391927	0.003	0.0041	-0.00386847	0.0123297
rs994533	C	G	0.0810512	-0.031	-0.0008	0.0413987	0.003	0.0041	0.00118929	0.0130324
rs996743	A	G	0.0141341	0.038	-0.0153	0.0674915	0.007	0.0083	0.0117801	0.0213507
rs9977276	T	G	0.0633826	-0.023	0.0053	0.0458993	0.004	0.0037	-0.0311522	0.0145656
rs9993613	T	G	-0.0497544	0.03	-0.0043	0.0384271	0.003	0.0037	-0.0027568	0.0120809
rs999599	T	C	0.0167722	0.017	-0.0005	0.0396501	0.003	0.0038	0.00624049	0.0124784
beta = regression beta, se = standard error, eaf = effect allele frequency
The genetic instruments for height was implemented from the summary statistics for height by a previous GWAS study by the GIANT consortium. The statistics from the COJO analysis was used.
The harmonized summary stastistics excluding the non-overlapping or palindromic/ambigous SNPs are presented
The summary stastitsics for eGFR was calculated by the GWAS in the 321405 UK Biobank white british ancestry participants who passed the sample quality control filter. The GWAS was performed with adjusted for age, sex, age×sex, age2, and the first 10 genetic principal components
Reference for GIANT consortium GWAS for height including 253288 individuals: Wood AR, Esko T, Yang J, Vedantam S, Pers TH, Gustafsson S, et al. Defining the role of common variation in the genomic and biological architecture of adult human height. Nat Genet. 2014;46
Reference for GIANT consortium GWAS for BMI including 339224 individuals: Locke AE, Kahali B, Berndt SI, Justice AE, Pers TH, Day FR, et al. Genetic studies of body mass index yield new insights for obesity biology. Nature. 2015;518(7538):197-206.
