# Supplementary material for: Causal linkage between adult height and kidney function: An integrated population-scale observational analysis and Mendelian randomization study
Source: PLoS One. 2021 Jul 29;16(7):e0254649. doi: 10.1371/journal.pone.0254649 (PMC8321232; doi:10.1371/journal.pone.0254649)
Supplement: S8 Table — (XLSX) [file pone.0254649.s012.xlsx]

## Sheet: Description
	S9 Table. Regression coefficients and adjusted R-squared values in the models constructed for cross-sectional observational analysis.
	Each sheet of this file provides the sample size, adjusted R-squared values, and the regression coefficients of the constructed linear regression models.
	Results for cystatin C-based eGFR and creatinine-based eGFR are shown, respectively, labeled in the sheet names.
	Multivariable model 1 = adjusted for age, male sex, and body mass index
	Multivariable model 2 = Multivariable model 1 + waist circumference, weight, fat free mass measured by bioimpedance devices.
	Multivariable model 3 = Multivariable model 2 + hypertension, systolic BP, diastolic BP, dyslipidemia medication, LDL cholesterol, HDL cholesterol, triglycerides, diabetes mellitus, hemoglobin A1c, testosterone level, uric acid level, history of angina/heart attack/stroke, history of cancer, average moderate physical activity frequency.
	Multivariable model 4 was performed with adjustment as multivariable model 3, but multiple imputation by the chained equation method was implemented for missing values.

## Sheet: Model 1_cystatin C
	Total				beta	standard error	P value
	Total samples	466679		Intercept	194.017	0.613918	< 0.001
	Explained variance (adjusted R-squared)	0.327		height	-0.820543	0.0311418	< 0.001
				age	-1.10483	0.00270934	< 0.001
				male sex	0.460567	0.0623337	< 0.001
				body mass index	-1.00163	0.00455001	< 0.001
	male sex
	Total samples	213503			beta	standard error	P value
	Explained variance (adjusted R-squared)	0.267		Intercept	183.729	0.945445	< 0.001
				height	-0.727463	0.044609	< 0.001
				age	-1.00252	0.00400522	< 0.001
				male sex	NA	NA	NA
				body mass index	-0.887343	0.00766467	< 0.001
	Female sex
	Total samples	253176			beta	standard error	P value
	Explained variance (adjusted R-squared)	0.373		Intercept	202.875	0.852985	< 0.001
				height	-0.944151	0.0434405	< 0.001
				age	-1.19485	0.00366762	< 0.001
				male sex	NA	NA	NA
				body mass index	-1.06148	0.00561982	< 0.001
	Age above median (≥ 58 years old)
	Total samples	246611			beta	standard error	P value
	Explained variance (adjusted R-squared)	0.156		Intercept	198.784	1.00187	< 0.001
				height	-0.772693	0.043306	< 0.001
				age	-1.17299	0.00859451	< 0.001
				male sex	1.64676	0.0861931	< 0.001
				body mass index	-1.07058	0.00647653	< 0.001
	Age below median (< 58 years old)				beta	standard error	P value
	Total samples	220068		Intercept	192.553	0.904129	< 0.001
	Explained variance (adjusted R-squared)	0.194		height	-0.903125	0.0447303	< 0.001
				age	-1.07073	0.00647246	< 0.001
				male sex	-0.831112	0.0901907	< 0.001
				body mass index	-0.932592	0.00638859	< 0.001

## Sheet: Model 1_creatinine
	Total				beta	standard error	P value
	Total samples	466679		Intercept	161.319	0.49031	< 0.001
	Explained variance (adjusted R-squared)	0.234		height	-1.1086	0.0248716	< 0.001
				age	-0.799585	0.00216383	< 0.001
				male sex	1.67946	0.0497832	< 0.001
				body mass index	-0.215116	0.00363389	< 0.001
	male sex
	Total samples	213503			beta	standard error	P value
	Explained variance (adjusted R-squared)	0.241		Intercept	156.43	0.739751	< 0.001
				height	-0.742141	0.0349037	< 0.001
				age	-0.802843	0.00313383	< 0.001
				male sex	NA	NA	NA
				body mass index	-0.221772	0.00599711	< 0.001
	Female sex
	Total samples	253176			beta	standard error	P value
	Explained variance (adjusted R-squared)	0.228		Intercept	167.66	0.695354	< 0.001
				height	-1.47623	0.0354128	< 0.001
				age	-0.797613	0.00298985	< 0.001
				male sex	NA	NA	NA
				body mass index	-0.215581	0.00458129	< 0.001
	Age above median (≥ 58 years old)
	Total samples	246611			beta	standard error	P value
	Explained variance (adjusted R-squared)	0.072		Intercept	165.639	0.815058	< 0.001
				height	-0.929194	0.0352312	< 0.001
				age	-0.873187	0.00699197	< 0.001
				male sex	1.37212	0.0701215	< 0.001
				body mass index	-0.31531	0.00526891	< 0.001
	Age below median (< 58 years old)				beta	standard error	P value
	Total samples	220068		Intercept	161.242	0.707307	< 0.001
	Explained variance (adjusted R-squared)	0.101		height	-1.3237	0.0349928	< 0.001
				age	-0.773602	0.00506345	< 0.001
				male sex	2.04489	0.0705569	< 0.001
				body mass index	-0.121629	0.00499784	< 0.001

## Sheet: Model 2_cystatin C
	Total
	Total samples	466587			beta	standard error	P value
	Explained variance (adjusted R-squared)	0.234		Intercept	217.336	2.33824	< 0.001
				Height	-2.02543	0.128833	< 0.001
				Age	-1.069	0.00278011	< 0.001
				male sex	1.05745	0.0751528	< 0.001
				Body mass index	-1.08683	0.0411173	< 0.001
				Waist circumference	-0.194854	0.00406951	< 0.001
				Weight	0.166775	0.0147848	< 0.001
				Fat free mass	0.0605409	0.00304038	< 0.001
	male sex
	Total samples	213468			beta	standard error	P value
	Explained variance (adjusted R-squared)	0.275		Intercept	162.817	5.40475	< 0.001
				Height	0.599959	0.285277	< 0.001
				Age	-0.947058	0.00415683	< 0.001
				male sex	NA	NA	NA
				Body mass index	0.00654375	0.0965783	< 0.001
				Waist circumference	-0.286654	0.00670624	< 0.001
				Weight	-0.0893104	0.0312107	< 0.001
				Fat free mass	0.0512379	0.00384041	< 0.001
	Female sex
	Total samples	253119			beta	standard error	P value
	Explained variance (adjusted R-squared)	0.376		Intercept	199.659	3.97786	< 0.001
				Height	-0.730814	0.226476	< 0.001
				Age	-1.16945	0.00373683	< 0.001
				male sex	NA	NA	NA
				Body mass index	-0.75813	0.0721741	< 0.001
				Waist circumference	-0.146775	0.00508586	< 0.001
				Weight	-0.0163763	0.0274095	< 0.001
				Fat free mass	0.0781979	0.0051587	< 0.001
	Age above median (≥ 58 years old)
	Total samples	246559			beta	standard error	P value
	Explained variance (adjusted R-squared)	0.164		Intercept	222.731	3.3673	< 0.001
				Height	-2.03946	0.18444	< 0.001
				Age	-1.12932	0.00860962	< 0.001
				male sex	2.31929	0.101274	< 0.001
				Body mass index	-1.12761	0.0583355	< 0.001
				Waist circumference	-0.220329	0.00552581	< 0.001
				Weight	0.177968	0.0211532	< 0.001
				Fat free mass	0.0730702	0.00389271	< 0.001
	Age below median (< 58 years old)
	Total samples	220028			beta	standard error	P value
	Explained variance (adjusted R-squared)	0.198		Intercept	212.477	3.30542	< 0.001
				Height	-1.90976	0.180794	< 0.001
				Age	-1.04271	0.00652261	< 0.001
				male sex	-0.356915	0.112807	< 0.001
				Body mass index	-1.00086	0.0582	< 0.001
				Waist circumference	-0.166296	0.00601101	< 0.001
				Weight	0.137402	0.0208161	< 0.001
				Fat free mass	0.0514197	0.00485191	< 0.001

## Sheet: Model 2_creatinine
	Total
	Total samples	466587			beta	standard error	P value
	Explained variance (adjusted R-squared)	0.236		Intercept	167.923	1.87017	< 0.001
				Height	-1.50909	0.103043	< 0.001
				Age	-0.820379	0.00222359	< 0.001
				male sex	1.44692	0.0601087	< 0.001
				Body mass index	-0.525672	0.0328865	< 0.001
				Waist circumference	0.108824	0.00325488	< 0.001
				Weight	0.0386058	0.0118252	0.001
				Fat free mass	-0.0451603	0.00243176	< 0.001
	male sex
	Total samples	213468			beta	standard error	P value
	Explained variance (adjusted R-squared)	0.275		Intercept	157.023	4.24384	< 0.001
				Height	-0.841431	0.224001	< 0.001
				Age	-0.826908	0.00326397	< 0.001
				male sex	NA	NA	NA
				Body mass index	-0.448786	0.0758338	< 0.001
				Waist circumference	0.116811	0.00526578	< 0.001
				Weight	-0.00372784	0.0245068	0.879
				Fat free mass	-0.0324069	0.00301551	< 0.001
	Female sex
	Total samples	253119			beta	standard error	P value
	Explained variance (adjusted R-squared)	0.231		Intercept	177.353	3.24307	< 0.001
				Height	-2.01035	0.184642	< 0.001
				Age	-0.817207	0.00304656	< 0.001
				male sex	NA	NA	NA
				Body mass index	-0.570638	0.0588421	< 0.001
				Waist circumference	0.104111	0.0041464	< 0.001
				Weight	0.0718055	0.0223465	0.001
				Fat free mass	-0.0812171	0.00420579	< 0.001
	Age above median (≥ 58 years old)
	Total samples	246559			beta	standard error	P value
	Explained variance (adjusted R-squared)	0.073		Intercept	173.023	2.74985	< 0.001
				Height	-1.37041	0.15062	< 0.001
				Age	-0.88491	0.00703092	< 0.001
				male sex	1.12275	0.082704	< 0.001
				Body mass index	-0.552801	0.0476388	< 0.001
				Waist circumference	0.063309	0.00451257	< 0.001
				Weight	0.0390409	0.0172744	0.024
				Fat free mass	-0.0160236	0.00317892	< 0.001
	Age below median (< 58 years old)
	Total samples	220028			beta	standard error	P value
	Explained variance (adjusted R-squared)	0.11		Intercept	158.845	2.57965	< 0.001
				Height	-1.23126	0.141097	< 0.001
				Age	-0.804227	0.00509045	< 0.001
				male sex	1.96419	0.0880382	< 0.001
				Body mass index	-0.389107	0.0454211	< 0.001
				Waist circumference	0.167304	0.00469118	< 0.001
				Weight	-0.00689171	0.0162455	0.671
				Fat free mass	-0.0898739	0.00378658	< 0.001

## Sheet: Model 3_cystatin C
	Total
	Total samples	273308			beta	standard error	P value
	Explained variance (adjusted R-squared)	0.415		Intercept	197.646	2.95248	< 0.001
				Height	-1.76896	0.161019	< 0.001
				Age	-1.0382	0.00399973	< 0.001
				male sex	9.49288	0.152591	< 0.001
				Hypertension	-1.76439	0.0775753	< 0.001
				Diabetes	-0.0764021	0.153602	0.618905
				Smoking (ex-smoker vs. non-smoker)	1.05331	0.0573472	< 0.001
				Smoking (current-smoker vs. non-smoker)	-5.83613	0.0888486	< 0.001
				Body mass index	-0.637792	0.0518378	< 0.001
				Waist circumference	-0.0439236	0.00517588	< 0.001
				Weight	0.0615498	0.0183732	0.000808287
				Systolic BP	0.0416504	0.00222263	< 0.001
				Diastolic BP	-0.0269917	0.00393782	< 0.001
				Fat free mass	0.035466	0.00369913	< 0.001
				Income	1.09511	0.0239293	< 0.001
				Hemoglobin A1c	0.0141005	0.0049924	0.00473723
				History of angina/heart attack/stroke	-1.65794	0.129095	< 0.001
				Moderate physical activity	0.139841	0.0113838	< 0.001
				History of cancer	-1.38143	0.101754	< 0.001
				Dyslipidemia	0.923685	0.0928319	< 0.001
				Triglycerides	-0.0369339	0.0310021	0.233523
				Urate	-0.0614769	0.000423671	< 0.001
				Testosterone	-0.243033	0.0100907	< 0.001
				High density lipoprotein	5.28968	0.0890507	< 0.001
				Low density lipoprotein	-0.136466	0.0358603	< 0.001
	male sex
	Total samples	143996			beta	standard error	P value
	Explained variance (adjusted R-squared)	0.364		Intercept	190.731	6.25703	< 0.001
				Height	-1.3901	0.32815	< 0.001
				Age	-0.96204	0.00544981	< 0.001
				male sex	NA	NA	NA
				Hypertension	-2.36031	0.103693	< 0.001
				Diabetes	-0.111692	0.1919	0.560545
				Smoking (ex-smoker vs. non-smoker)	1.02839	0.0801173	< 0.001
				Smoking (current-smoker vs. non-smoker)	-5.42097	0.119114	< 0.001
				Body mass index	-0.376348	0.111528	0.000739763
				Waist circumference	-0.15209	0.00781823	< 0.001
				Weight	0.0729605	0.0359243	0.0422619
				Systolic BP	0.0507758	0.00318081	< 0.001
				Diastolic BP	-0.0376213	0.00546361	< 0.001
				Fat free mass	0.0243983	0.0044759	< 0.001
				Income	1.13277	0.0334195	< 0.001
				Hemoglobin A1c	0.0257934	0.00634581	< 0.001
				History of angina/heart attack/stroke	-1.54119	0.154181	< 0.001
				Moderate physical activity	0.193577	0.0160275	< 0.001
				History of cancer	-2.29355	0.154935	< 0.001
				Dyslipidemia	1.40226	0.11849	< 0.001
				Triglycerides	0.151491	0.0378613	< 0.001
				Urate	-0.0543688	0.000554599	< 0.001
				Testosterone	-0.250223	0.0106829	< 0.001
				High density lipoprotein	7.76368	0.137185	< 0.001
				Low density lipoprotein	0.0903221	0.0514443	0.0791376
	Female sex
	Total samples	129312			beta	standard error	P value
	Explained variance (adjusted R-squared)	0.466		Intercept	199.428	5.24717	< 0.001
				Height	-1.4717	0.29704	< 0.001
				Age	-1.08832	0.0060588	< 0.001
				male sex	NA	NA	NA
				Hypertension	-0.830179	0.116731	< 0.001
				Diabetes	0.317201	0.25869	0.220133
				Smoking (ex-smoker vs. non-smoker)	0.909822	0.0819067	< 0.001
				Smoking (current-smoker vs. non-smoker)	-6.42178	0.133226	< 0.001
				Body mass index	-0.625663	0.0951681	< 0.001
				Waist circumference	0.0415855	0.00691159	< 0.001
				Weight	-0.0198554	0.0359282	0.580511
				Systolic BP	0.0336963	0.00310232	< 0.001
				Diastolic BP	-0.0208547	0.00565736	< 0.001
				Fat free mass	0.0587477	0.00683881	< 0.001
				Income	1.01676	0.0341151	< 0.001
				Hemoglobin A1c	0.0152406	0.00814049	0.0611813
				History of angina/heart attack/stroke	-1.71497	0.245573	< 0.001
				Moderate physical activity	0.0575063	0.0160835	< 0.001
				History of cancer	-0.550642	0.133189	< 0.001
				Dyslipidemia	0.166934	0.150308	0.266737
				Triglycerides	-0.127487	0.0560761	0.0229996
				Urate	-0.0722143	0.000667305	< 0.001
				Testosterone	0.0478797	0.0565347	0.397048
				High density lipoprotein	3.58522	0.117324	< 0.001
				Low density lipoprotein	-0.294353	0.0510592	< 0.001
	Age above median (≥ 58 years old)
	Total samples	135273			beta	standard error	P value
	Explained variance (adjusted R-squared)	0.278		Intercept	198.287	4.37476	< 0.001
				Height	-1.79816	0.236792	< 0.001
				Age	-1.04309	0.0114994	< 0.001
				male sex	10.1794	0.205501	< 0.001
				Hypertension	-1.69411	0.093027	< 0.001
				Diabetes	-0.269664	0.188021	0.151512
				Smoking (ex-smoker vs. non-smoker)	0.864659	0.0778568	< 0.001
				Smoking (current-smoker vs. non-smoker)	-6.04138	0.136813	< 0.001
				Body mass index	-0.677383	0.0755545	< 0.001
				Waist circumference	-0.0734157	0.00719642	< 0.001
				Weight	0.0929843	0.0269171	0.000551562
				Systolic BP	0.0362783	0.00276207	< 0.001
				Diastolic BP	-0.0173223	0.00523957	0.000946433
				Fat free mass	0.0383929	0.00476158	< 0.001
				Income	1.12583	0.0349063	< 0.001
				Hemoglobin A1c	0.00186004	0.00676096	0.783228
				History of angina/heart attack/stroke	-1.68043	0.145862	< 0.001
				Moderate physical activity	0.177058	0.0158976	< 0.001
				History of cancer	-1.14991	0.122836	< 0.001
				Dyslipidemia	1.27185	0.110606	< 0.001
				Triglycerides	0.0431992	0.0447802	0.334699
				Urate	-0.0642413	0.000574099	< 0.001
				Testosterone	-0.198506	0.0137022	< 0.001
				High density lipoprotein	5.80046	0.12397	< 0.001
				Low density lipoprotein	0.111265	0.0515059	0.0307563
	Age below median (< 58 years old)
	Total samples	138035			beta	standard error	P value
	Explained variance (adjusted R-squared)	0.284		Intercept	195.932	4.0557	< 0.001
				Height	-1.67019	0.220212	< 0.001
				Age	-1.0521	0.0081287	< 0.001
				male sex	8.65309	0.228681	< 0.001
				Hypertension	-1.68534	0.13911	< 0.001
				Diabetes	0.659432	0.267878	0.0138298
				Smoking (ex-smoker vs. non-smoker)	1.1951	0.0849277	< 0.001
				Smoking (current-smoker vs. non-smoker)	-5.70129	0.117371	< 0.001
				Body mass index	-0.575486	0.0714515	< 0.001
				Waist circumference	-0.0160581	0.00745153	0.0311626
				Weight	0.0213178	0.0252774	0.399033
				Systolic BP	0.0593528	0.0037689	< 0.001
				Diastolic BP	-0.0583342	0.0061978	< 0.001
				Fat free mass	0.0356318	0.00583193	< 0.001
				Income	1.05105	0.033514	< 0.001
				Hemoglobin A1c	0.0319751	0.00742091	< 0.001
				History of angina/heart attack/stroke	-1.36545	0.272389	< 0.001
				Moderate physical activity	0.103356	0.0162852	< 0.001
				History of cancer	-1.80756	0.17869	< 0.001
				Dyslipidemia	0.461619	0.175177	0.00841057
				Triglycerides	-0.0698548	0.0431125	0.105172
				Urate	-0.0569786	0.000628805	< 0.001
				Testosterone	-0.283661	0.0148843	< 0.001
				High density lipoprotein	4.81308	0.128373	0.00000000000000000000000000000000000000000000000000000000000000000000000000000000000000000000000000000000000000000000000000000000000000000000000000000000000000000000000000000000000000000000000000000000000000000000000000000000000000000000000000000000000000000000000000000000000000000000000000000000000000000421245366289898
				Low density lipoprotein	-0.298653	0.0507897	< 0.001

## Sheet: Model 3_creatinine
	Total
	Total samples	273308			beta	standard error	P value
	Explained variance (adjusted R-squared)	0.319		Intercept	153.53	2.37143	< 0.001
				Height	-1.03864	0.129331	< 0.001
				Age	-0.784411	0.00321258	< 0.001
				male sex	5.09398	0.122561	< 0.001
				Hypertension	-0.502644	0.0623085	< 0.001
				Diabetes	1.07574	0.123373	< 0.001
				Smoking (ex-smoker vs. non-smoker)	0.8774	0.0460613	< 0.001
				Smoking (current-smoker vs. non-smoker)	2.16126	0.0713632	< 0.001
				Body mass index	-0.235018	0.0416362	< 0.001
				Waist circumference	0.160619	0.00415727	< 0.001
				Weight	0.00314051	0.0147574	0.831476
				Systolic BP	0.0332936	0.00178522	< 0.001
				Diastolic BP	0.010739	0.00316286	0.000685487
				Fat free mass	-0.0577658	0.00297114	< 0.001
				Income	0.0128754	0.01922	0.502925
				Hemoglobin A1c	0.023682	0.0040099	< 0.001
				History of angina/heart attack/stroke	-1.46439	0.103689	< 0.001
				Moderate physical activity	0.0788458	0.00914351	< 0.001
				History of cancer	-0.475368	0.0817287	< 0.001
				Dyslipidemia	-0.884697	0.0745626	< 0.001
				Triglycerides	0.460267	0.0249009	< 0.001
				Urate	-0.0558102	0.000340293	< 0.001
				Testosterone	0.0101279	0.00810484	0.211441
				High density lipoprotein	1.17365	0.0715256	< 0.001
				Low density lipoprotein	0.224762	0.028803	< 0.001
	male sex
	Total samples	143996			beta	standard error	P value
	Explained variance (adjusted R-squared)	0.327		Intercept	157.262	4.93292	< 0.001
				Height	-0.962513	0.258707	< 0.001
				Age	-0.80896	0.00429652	< 0.001
				male sex	NA	NA	NA
				Hypertension	-1.05048	0.0817491	< 0.001
				Diabetes	1.12353	0.15129	< 0.001
				Smoking (ex-smoker vs. non-smoker)	1.32792	0.0631628	< 0.001
				Smoking (current-smoker vs. non-smoker)	2.80635	0.0939068	< 0.001
				Body mass index	-0.365041	0.0879263	< 0.001
				Waist circumference	0.158747	0.00616374	< 0.001
				Weight	0.0370009	0.028322	0.191406
				Systolic BP	0.028961	0.00250769	< 0.001
				Diastolic BP	0.0163778	0.0043074	< 0.001
				Fat free mass	-0.0482596	0.00352871	< 0.001
				Income	-0.0814858	0.0263473	0.00198345
				Hemoglobin A1c	0.0100326	0.00500291	0.0449279
				History of angina/heart attack/stroke	-1.26475	0.121553	< 0.001
				Moderate physical activity	0.134041	0.0126358	< 0.001
				History of cancer	-1.32197	0.122148	< 0.001
				Dyslipidemia	-0.691948	0.0934148	< 0.001
				Triglycerides	0.44632	0.0298491	< 0.001
				Urate	-0.0514755	0.000437235	< 0.001
				Testosterone	-0.021698	0.00842221	0.0099879
				High density lipoprotein	2.35229	0.108154	< 0.001
				Low density lipoprotein	0.0826201	0.0405577	0.0416417
	Female sex
	Total samples	129312			beta	standard error	P value
	Explained variance (adjusted R-squared)	0.315		Intercept	161.923	4.31518	< 0.001
				Height	-1.43905	0.24428	< 0.001
				Age	-0.744083	0.00498264	< 0.001
				male sex	NA	NA	NA
				Hypertension	0.347687	0.0959971	< 0.001
				Diabetes	1.50572	0.212742	< 0.001
				Smoking (ex-smoker vs. non-smoker)	0.508604	0.0673586	< 0.001
				Smoking (current-smoker vs. non-smoker)	1.41329	0.109563	< 0.001
				Body mass index	-0.203377	0.0782645	0.00936196
				Waist circumference	0.1618	0.00568397	< 0.001
				Weight	0.00763316	0.0295467	0.796143
				Systolic BP	0.0298427	0.00255129	< 0.001
				Diastolic BP	0.0113937	0.00465251	0.0143293
				Fat free mass	-0.103345	0.00562411	< 0.001
				Income	0.154451	0.0280556	< 0.001
				Hemoglobin A1c	0.0487654	0.00669459	< 0.001
				History of angina/heart attack/stroke	-1.54677	0.201955	< 0.001
				Moderate physical activity	0.0105098	0.0132268	0.426859
				History of cancer	0.243338	0.109532	0.0263111
				Dyslipidemia	-1.27631	0.12361	< 0.001
				Triglycerides	0.585405	0.0461159	< 0.001
				Urate	-0.0648062	0.00054878	< 0.001
				Testosterone	0.351087	0.0464931	< 0.001
				High density lipoprotein	0.305841	0.0964851	0.00152567
				Low density lipoprotein	0.172683	0.0419902	< 0.001
	Age above median (≥ 58 years old)
	Total samples	135273			beta	standard error	P value
	Explained variance (adjusted R-squared)	0.189		Intercept	153.508	3.56914	< 0.001
				Height	-0.811244	0.193186	< 0.001
				Age	-0.80227	0.00938179	< 0.001
				male sex	4.89124	0.167658	< 0.001
				Hypertension	-0.585064	0.0758959	< 0.001
				Diabetes	0.883266	0.153397	< 0.001
				Smoking (ex-smoker vs. non-smoker)	0.852427	0.0635194	< 0.001
				Smoking (current-smoker vs. non-smoker)	2.01812	0.111619	< 0.001
				Body mass index	-0.181573	0.061641	0.00322323
				Waist circumference	0.132821	0.00587119	4.22115e-113
				Weight	-0.00933375	0.0219603	0.670817
				Systolic BP	0.0334304	0.00225343	< 0.001
				Diastolic BP	0.00779954	0.00427469	0.0680659
				Fat free mass	-0.0351191	0.00388473	< 0.001
				Income	0.200984	0.0284782	< 0.001
				Hemoglobin A1c	-0.00420901	0.00551592	0.445425
				History of angina/heart attack/stroke	-1.50012	0.119001	< 0.001
				Moderate physical activity	0.132806	0.01297	< 0.001
				History of cancer	-0.569416	0.100215	< 0.001
				Dyslipidemia	-0.748484	0.0902374	< 0.001
				Triglycerides	0.329342	0.0365339	< 0.001
				Urate	-0.0598629	0.000468378	< 0.001
				Testosterone	-0.00094133	0.0111789	0.932893
				High density lipoprotein	1.4683	0.10114	< 0.001
				Low density lipoprotein	0.179833	0.042021	< 0.001
	Age below median (< 58 years old)
	Total samples	138035			beta	standard error	P value
	Explained variance (adjusted R-squared)	0.185		Intercept	152.465	3.20081	< 0.001
				Height	-0.994219	0.173794	< 0.001
				Age	-0.782606	0.00641528	< 0.001
				male sex	5.34414	0.180478	< 0.001
				Hypertension	-0.0637479	0.109787	0.561478
				Diabetes	2.00245	0.211413	< 0.001
				Smoking (ex-smoker vs. non-smoker)	1.00881	0.0670261	< 0.001
				Smoking (current-smoker vs. non-smoker)	2.22257	0.0926307	< 0.001
				Body mass index	-0.229027	0.0563905	< 0.001
				Waist circumference	0.191583	0.00588085	< 0.001
				Weight	-0.0084873	0.0199493	0.670514
				Systolic BP	0.0371478	0.00297446	< 0.001
				Diastolic BP	-0.00261447	0.00489139	0.592993
				Fat free mass	-0.0934729	0.00460264	< 0.001
				Income	-0.141253	0.0264497	< 0.001
				Hemoglobin A1c	0.0443646	0.00585668	< 0.001
				History of angina/heart attack/stroke	-0.568944	0.214973	0.00813187
				Moderate physical activity	0.0260018	0.0128525	0.0430661
				History of cancer	-0.333279	0.141025	0.018116
				Dyslipidemia	-1.14791	0.138252	< 0.001
				Triglycerides	0.528177	0.034025	< 0.001
				Urate	-0.0512058	0.000496262	< 0.001
				Testosterone	0.00951265	0.0117469	0.418055
				High density lipoprotein	0.674058	0.101314	< 0.001
				Low density lipoprotein	0.100433	0.0400839	0.012227

## Sheet: Model 4_cystatin C
	Total
	Total samples	466679			beta	standard error	P value
				Intercept	196.968	2.20969	< 0.001
				Height	-1.67087	0.121436	< 0.001
				Age	-1.03464	0.00316179	< 0.001
				male sex	9.48058	0.12088	< 0.001
				Hypertension	-1.69805	0.0594428	< 0.001
				Diabetes	-0.0214525	0.11606	0.853355
				Smoking (ex-smoker vs. non-smoker)	0.998621	0.0445131	< 0.001
				Smoking (current-smoker vs. non-smoker)	-6.09728	0.0692072	< 0.001
				Body mass index	-0.639362	0.0387628	< 0.001
				Waist circumference	-0.0451512	0.00392643	< 0.001
				Weight	0.0603502	0.0139386	< 0.001
				Systolic BP	0.0352664	0.00193106	< 0.001
				Diastolic BP	-0.0151038	0.00320605	< 0.001
				Fat free mass	0.0479966	0.00278379	< 0.001
				Income	1.11887	0.0200812	< 0.001
				Hemoglobin A1c	0.000719694	0.0038712	0.852529
				History of angina/heart attack/stroke	-1.88442	0.0968524	< 0.001
				Moderate physical activity	0.139534	0.00897608	< 0.001
				History of cancer	-1.45649	0.0769471	< 0.001
				Dyslipidemia	0.7602	0.0705064	< 0.001
				Triglycerides	-0.0708131	0.0240754	0.00326888
				Urate	-0.0642186	0.000326131	< 0.001
				Testosterone	-0.236587	0.00830246	< 0.001
				High density lipoprotein	4.7531	0.0682034	< 0.001
				Low density lipoprotein	-0.12607	0.0275719	< 0.001
	male sex
	Total samples	213503			beta	standard error	P value
				Intercept	178.686	5.01105	< 0.001
				Height	-0.754005	0.263052	0.00416519
				Age	-0.959071	0.00452694	< 0.001
				male sex	NA	NA	NA
				Hypertension	-2.32545	0.085465	< 0.001
				Diabetes	-0.329499	0.156367	0.0351454
				Smoking (ex-smoker vs. non-smoker)	1.00397	0.0670997	< 0.001
				Smoking (current-smoker vs. non-smoker)	-5.55416	0.0980963	< 0.001
				Body mass index	-0.160346	0.0890788	0.0718965
				Waist circumference	-0.167336	0.00641938	< 0.001
				Weight	0.0133152	0.0287734	0.64355
				Systolic BP	0.0459482	0.00268955	< 0.001
				Diastolic BP	-0.0248821	0.0046854	< 0.001
				Fat free mass	0.0343784	0.00350464	< 0.001
				Income	1.15773	0.0332595	< 0.001
				Hemoglobin A1c	0.0221955	0.00532967	< 0.001
				History of angina/heart attack/stroke	-1.76682	0.123534	< 0.001
				Moderate physical activity	0.200921	0.0137909	< 0.001
				History of cancer	-2.40538	0.12735	< 0.001
				Dyslipidemia	1.32031	0.0977467	< 0.001
				Triglycerides	0.125116	0.0311612	< 0.001
				Urate	-0.0556365	0.000455022	< 0.001
				Testosterone	-0.242506	0.00886605	< 0.001
				High density lipoprotein	7.52456	0.115997	< 0.001
				Low density lipoprotein	0.118215	0.0431051	0.00611901
	Female sex
	Total samples	253176			beta	standard error	P value
				Intercept	204.472	3.70953	< 0.001
				Height	-1.75433	0.210469	< 0.001
				Age	-1.06994	0.00440019	< 0.001
				male sex	NA	NA	NA
				Hypertension	-0.96871	0.0814336	< 0.001
				Diabetes	0.628488	0.176754	< 0.001
				Smoking (ex-smoker vs. non-smoker)	0.870366	0.0597814	< 0.001
				Smoking (current-smoker vs. non-smoker)	-6.64002	0.098559	< 0.001
				Body mass index	-0.741482	0.0670036	< 0.001
				Waist circumference	0.0244337	0.00494305	< 0.001
				Weight	0.0387321	0.0253952	0.127228
				Systolic BP	0.0289246	0.00219355	< 0.001
				Diastolic BP	-0.0116542	0.00408214	0.00432104
				Fat free mass	0.0684476	0.00469722	< 0.001
				Income	1.05239	0.0263507	< 0.001
				Hemoglobin A1c	-0.00869825	0.00586291	0.138153
				History of angina/heart attack/stroke	-1.9473	0.157821	< 0.001
				Moderate physical activity	0.0727645	0.0117117	< 0.001
				History of cancer	-0.818071	0.094819	< 0.001
				Dyslipidemia	0.119508	0.102307	0.242759
				Triglycerides	-0.112797	0.0392309	0.00404341
				Urate	-0.074055	0.000473099	< 0.001
				Testosterone	-0.00891399	0.054455	0.871361
				High density lipoprotein	3.41249	0.0918003	< 0.001
				Low density lipoprotein	-0.300783	0.0367279	< 0.001
	Age above median (≥ 58 years old)
	Total samples	246611			beta	standard error	P value
				Intercept	191.394	3.15514	< 0.001
				Height	-1.45798	0.171644	< 0.001
				Age	-1.01796	0.00857668	< 0.001
				male sex	9.93636	0.161666	< 0.001
				Hypertension	-1.61276	0.0693868	< 0.001
				Diabetes	-0.208718	0.140235	0.136672
				Smoking (ex-smoker vs. non-smoker)	0.782246	0.0589732	< 0.001
				Smoking (current-smoker vs. non-smoker)	-6.25985	0.102836	< 0.001
				Body mass index	-0.599705	0.0541761	< 0.001
				Waist circumference	-0.0659663	0.00525773	< 0.001
				Weight	0.0542232	0.0196423	0.00577661
				Systolic BP	0.0297105	0.00209153	< 0.001
				Diastolic BP	-0.00337989	0.00412076	0.412766
				Fat free mass	0.055321	0.00352152	< 0.001
				Income	1.16587	0.0293232	< 0.001
				Hemoglobin A1c	-0.0069587	0.00515547	0.177251
				History of angina/heart attack/stroke	-1.84246	0.107833	< 0.001
				Moderate physical activity	0.171765	0.0139309	< 0.001
				History of cancer	-1.28043	0.0914776	< 0.001
				Dyslipidemia	1.14119	0.0829178	< 0.001
				Triglycerides	0.0537059	0.0339608	0.113856
				Urate	-0.0670723	0.000427695	< 0.001
				Testosterone	-0.192483	0.0112615	< 0.001
				High density lipoprotein	5.3189	0.0972601	< 0.001
				Low density lipoprotein	0.102873	0.0386047	0.0077367
	Age below median (< 58 years old)
		138035			beta	standard error	P value
				Intercept	198.386	3.21052	< 0.001
				Height	-1.70924	0.175626	< 0.001
				Age	-1.06087	0.00659393	< 0.001
				male sex	8.80636	0.187046	< 0.001
				Hypertension	-1.65882	0.111107	< 0.001
				Diabetes	0.802915	0.220096	< 0.001
				Smoking (ex-smoker vs. non-smoker)	1.22617	0.0689686	< 0.001
				Smoking (current-smoker vs. non-smoker)	-5.94234	0.0945395	< 0.001
				Body mass index	-0.617737	0.0565086	< 0.001
				Waist circumference	-0.0211287	0.00588134	< 0.001
				Weight	0.0424327	0.0202689	0.0364761
				Systolic BP	0.0514684	0.0033929	< 0.001
				Diastolic BP	-0.0436697	0.00548293	< 0.001
				Fat free mass	0.0412806	0.00448165	< 0.001
				Income	1.08241	0.0279099	< 0.001
				Hemoglobin A1c	0.012287	0.00677514	0.0747869
				History of angina/heart attack/stroke	-1.74469	0.210546	< 0.001
				Moderate physical activity	0.109522	0.0133103	< 0.001
				History of cancer	-1.8261	0.141154	< 0.001
				Dyslipidemia	0.154728	0.138222	0.262966
				Triglycerides	-0.122352	0.0347294	< 0.001
				Urate	-0.0593129	0.000504079	< 0.001
				Testosterone	-0.278198	0.0125365	< 0.001
				High density lipoprotein	4.37163	0.104609	< 0.001
				Low density lipoprotein	-0.33525	0.0407512	< 0.001

## Sheet: Model 4_creatinine
	Total
	Total samples	466679			beta	standard error	P value
				Intercept	158.653	1.79979	< 0.001
				Height	-1.2615	0.0986307	< 0.001
				Age	-0.786221	0.00259998	< 0.001
				male sex	5.56516	0.0977893	< 0.001
				Hypertension	-0.449821	0.0476801	< 0.001
				Diabetes	0.953108	0.0974573	< 0.001
				Smoking (ex-smoker vs. non-smoker)	0.752369	0.0360959	< 0.001
				Smoking (current-smoker vs. non-smoker)	2.01564	0.0562664	< 0.001
				Body mass index	-0.261531	0.0314723	< 0.001
				Waist circumference	0.156436	0.00316944	< 0.001
				Weight	0.0166613	0.0112916	0.140108
				Systolic BP	0.0304621	0.0014477	< 0.001
				Diastolic BP	0.0126063	0.00277717	< 0.001
				Fat free mass	-0.0554097	0.00223602	< 0.001
				Income	0.0332323	0.018632	0.0838645
				Hemoglobin A1c	0.021637	0.00333526	< 0.001
				History of angina/heart attack/stroke	-1.51338	0.0779095	< 0.001
				Moderate physical activity	0.0768323	0.00722283	< 0.001
				History of cancer	-0.541326	0.0618865	< 0.001
				Dyslipidemia	-1.00105	0.057626	< 0.001
				Triglycerides	0.462669	0.0194617	< 0.001
				Urate	-0.0583744	0.00026359	< 0.001
				Testosterone	0.0077981	0.00668435	0.243365
				High density lipoprotein	0.994499	0.0544673	< 0.001
				Low density lipoprotein	0.256975	0.0224656	< 0.001
	male sex
	Total samples	213503			beta	standard error	P value
				Intercept	154.536	3.97449	< 0.001
				Height	-0.764182	0.20851	< 0.001
				Age	-0.813636	0.00359917	< 0.001
				male sex	NA	NA	NA
				Hypertension	-1.0766	0.0675884	< 0.001
				Diabetes	0.755193	0.122467	< 0.001
				Smoking (ex-smoker vs. non-smoker)	1.28025	0.0531679	< 0.001
				Smoking (current-smoker vs. non-smoker)	2.83816	0.0778206	< 0.001
				Body mass index	-0.24624	0.0705932	< 0.001
				Waist circumference	0.14541	0.00509154	< 0.001
				Weight	0.00985405	0.0227984	0.665595
				Systolic BP	0.0241792	0.00209596	< 0.001
				Diastolic BP	0.0220244	0.00374349	< 0.001
				Fat free mass	-0.0451288	0.00277363	< 0.001
				Income	-0.0834523	0.0240832	0.000715103
				Hemoglobin A1c	0.0136194	0.00411145	0.000930583
				History of angina/heart attack/stroke	-1.36578	0.0980811	< 0.001
				Moderate physical activity	0.130377	0.0107614	< 0.001
				History of cancer	-1.32083	0.100593	< 0.001
				Dyslipidemia	-0.730044	0.0774937	< 0.001
				Triglycerides	0.429703	0.0246198	< 0.001
				Urate	-0.0526517	0.000360945	< 0.001
				Testosterone	-0.0268411	0.0069963	< 0.001
				High density lipoprotein	2.34625	0.0922169	< 0.001
				Low density lipoprotein	0.103341	0.0336889	0.00215882
	Female sex
	Total samples	253176			beta	standard error	P value
				Intercept	168.782	3.05309	< 0.001
				Height	-1.76701	0.173116	< 0.001
				Age	-0.750014	0.00373836	< 0.001
				male sex	NA	NA	NA
				Hypertension	0.253492	0.0672454	< 0.001
				Diabetes	1.58346	0.145872	< 0.001
				Smoking (ex-smoker vs. non-smoker)	0.432223	0.0492968	< 0.001
				Smoking (current-smoker vs. non-smoker)	1.26031	0.0812281	< 0.001
				Body mass index	-0.299933	0.0551379	< 0.001
				Waist circumference	0.160958	0.00406698	< 0.001
				Weight	0.0429487	0.0209254	0.0401283
				Systolic BP	0.0288249	0.00196638	< 0.001
				Diastolic BP	0.0109299	0.00354186	0.00223135
				Fat free mass	-0.0914128	0.00384179	< 0.001
				Income	0.151111	0.0254329	< 0.001
				Hemoglobin A1c	0.035739	0.00475332	< 0.001
				History of angina/heart attack/stroke	-1.47477	0.13033	< 0.001
				Moderate physical activity	0.025068	0.0100446	0.0128893
				History of cancer	-0.0400831	0.0785354	0.609789
				Dyslipidemia	-1.43334	0.0844968	< 0.001
				Triglycerides	0.574873	0.0322922	< 0.001
				Urate	-0.0667849	0.000390841	< 0.001
				Testosterone	0.259352	0.0375026	< 0.001
				High density lipoprotein	0.250823	0.0736525	0.000752374
				Low density lipoprotein	0.21026	0.0303836	< 0.001
	Age above median (≥ 58 years old)
	Total samples	246611			beta	standard error	P value
				Intercept	157.451	2.63789	< 0.001
				Height	-0.977759	0.143903	< 0.001
				Age	-0.802346	0.00708029	< 0.001
				male sex	5.33887	0.132438	< 0.001
				Hypertension	-0.476983	0.0577906	< 0.001
				Diabetes	0.810943	0.118215	< 0.001
				Smoking (ex-smoker vs. non-smoker)	0.733131	0.04826	< 0.001
				Smoking (current-smoker vs. non-smoker)	1.85876	0.0856654	< 0.001
				Body mass index	-0.192363	0.0454263	< 0.001
				Waist circumference	0.134105	0.00433075	< 0.001
				Weight	-0.00846957	0.0165177	0.608202
				Systolic BP	0.0308597	0.00174584	< 0.001
				Diastolic BP	0.0105687	0.00339629	0.00204494
				Fat free mass	-0.0320348	0.00289559	< 0.001
				Income	0.215531	0.0229541	< 0.001
				Hemoglobin A1c	-0.00642881	0.00439079	0.143993
				History of angina/heart attack/stroke	-1.50293	0.0893565	< 0.001
				Moderate physical activity	0.114459	0.0105346	< 0.001
				History of cancer	-0.594944	0.0744896	< 0.001
				Dyslipidemia	-0.926402	0.0680524	< 0.001
				Triglycerides	0.345104	0.0277161	< 0.001
				Urate	-0.0620187	0.000352596	< 0.001
				Testosterone	-0.00436009	0.00928827	0.63881
				High density lipoprotein	1.20043	0.075853	< 0.001
				Low density lipoprotein	0.21641	0.0313333	< 0.001
	Age below median (< 58 years old)
		138035			beta	standard error	P value
				Intercept	156.961	2.51471	< 0.001
				Height	-1.18744	0.137244	< 0.001
				Age	-0.788782	0.00519579	< 0.001
				male sex	5.85436	0.147521	< 0.001
				Hypertension	-0.129337	0.0873418	0.138679
				Diabetes	1.77848	0.16769	< 0.001
				Smoking (ex-smoker vs. non-smoker)	0.897218	0.0544412	< 0.001
				Smoking (current-smoker vs. non-smoker)	2.08774	0.0743971	< 0.001
				Body mass index	-0.244759	0.0441298	< 0.001
				Waist circumference	0.185658	0.00464327	< 0.001
				Weight	0.00614932	0.0157882	0.696925
				Systolic BP	0.0321626	0.00242079	< 0.001
				Diastolic BP	0.00090029	0.00409173	0.825937
				Fat free mass	-0.0937164	0.00351808	< 0.001
				Income	-0.118103	0.021609	< 0.001
				Hemoglobin A1c	0.0468354	0.00501064	< 0.001
				History of angina/heart attack/stroke	-0.727092	0.164629	< 0.001
				Moderate physical activity	0.0339908	0.0106475	0.00146307
				History of cancer	-0.452501	0.111027	< 0.001
				Dyslipidemia	-1.15963	0.109794	< 0.001
				Triglycerides	0.533346	0.0276412	< 0.001
				Urate	-0.0535452	0.000397911	< 0.001
				Testosterone	0.00899786	0.00985579	0.361278
				High density lipoprotein	0.551996	0.0804951	< 0.001
				Low density lipoprotein	0.121528	0.0322374	< 0.001
